# Supplementary material for: Maternal exposure to a Western‐style diet causes differences in intestinal microbiota composition and gene expression of suckling mouse pups
Source: Mol Nutr Food Res. 2016 Jul 12;61(1):1600141. doi: 10.1002/mnfr.201600141 (PMC5215441; doi:10.1002/mnfr.201600141)
Supplement: Supplementary file 2 — Supporting information [file MNFR-61-0-s002.xlsx]

## Sheet: Sheet1
Table S1: Genes significantly (p<0.005) differentially expressed in the SI of male offspring of WS diet-exposed mice
	Gene expression values per gene per individual mouse (log2-transformed)
	Male offspring												Female offspring
	Maternal LF diet						Maternal WS diet						Maternal LF diet						Maternal WS diet						Male offspring		Female offspring
Symbol	mLF-1	mLF-2	mLF-3	mLF-4	mLF-5	mLF-6	mWS-1	mWS-2	mWS-3	mWS-4	mWS-5	mWS-6	fLF-1	fLF-2	fLF-3	fLF-4	fLF-5	fLF-6	fWS-1	fWS-2	fWS-3	fWS-4	fWS-5	fWS-6	Diet-induced Fold Change	p.value	Diet-induced Fold Change	p.value	Description	Chrom	Gene_ID
Hgd	8.84671	8.79779	8.64829	8.73169	7.8875	8.56405	7.58719	7.78285	6.887	7.05334	7.04491	7.56812	8.69197	8.80617	8.60363	8.83841	8.61068	7.94386	7.73639	8.04477	7.28162	7.62811	7.41383	7.26719	-2.39292	1.84186e-06	-2.02858	3.01941e-05	homogentisate 1, 2-dioxygenase	16	15233_at
AI427809	8.14859	8.29298	8.00937	7.87791	8.02627	8.18394	7.40227	7.63882	6.79637	6.91696	7.01844	7.44537	8.05167	7.7882	8.12535	8.30936	8.34775	7.72708	8.01698	7.68891	7.0053	7.27883	7.00224	7.55034	-1.84908	3.3064e-05	-1.55237	0.00117446	expressed sequence AI427809	4	381524_at
Hemt1	5.94586	5.89537	5.36815	5.02909	5.25293	4.8991	4.55763	4.61395	4.60818	4.52626	4.67442	5.02476	5.23724	4.68445	5.28755	5.06747	5.12582	5.23971	4.89432	4.37771	4.38091	4.78492	4.8349	4.52475	-1.65966	0.000102045	-1.38907	0.00586726	hematopoietic cell transcript 1	15	15202_at
Il1a	7.06086	7.17698	6.93652	6.83597	6.37637	6.71731	5.88329	6.01267	5.71372	6.37957	6.19414	6.71914	6.94248	6.72274	7.19321	6.84522	6.74058	6.89681	7.14593	6.84894	6.76604	6.74088	6.42301	6.88505	-1.62478	9.29966e-05	-1.06329	0.557035	interleukin 1 alpha	2	16175_at
Dhrs9	7.41099	7.95549	7.93555	7.8973	8.04486	7.69292	7.18953	7.37231	6.76231	7.07057	7.20133	7.66652	7.70287	7.55913	7.79917	7.78475	7.77945	7.58224	7.89174	7.78947	7.41718	7.56287	7.34932	7.25618	-1.52883	6.75369e-05	-1.11482	0.229532	dehydrogenase/reductase (SDR family) member 9	2	241452_at
Areg	7.8599	8.50441	8.54453	8.49629	8.56654	8.13265	7.45996	7.77541	7.92613	7.78152	7.89368	7.7883	8.26721	8.01559	8.29708	8.05271	8.38037	8.43441	7.90605	7.57891	7.73659	7.74662	7.88878	8.09768	-1.49473	2.17261e-05	-1.33372	0.000978236	amphiregulin	5	11839_at
Pfkfb3	7.57137	8.66023	8.24871	8.12127	7.9845	7.78432	7.4827	7.62721	7.43923	7.71295	7.10086	7.71043	7.88772	7.52267	7.756	7.97355	8.23716	7.7887	7.79434	7.82232	7.68242	7.90439	7.55927	7.57646	-1.46358	0.000977875	-1.1002	0.351694	6-phosphofructo-2-kinase/fructose-2,6-biphosphatase 3	2	170768_at
Gml	6.61901	6.98371	6.47858	6.13734	6.25752	6.07426	5.90424	6.03022	5.77106	5.87369	5.61251	6.10681	5.94315	5.82469	6.60252	6.58367	6.42572	5.99002	6.05258	6.20803	5.69825	5.52136	5.91762	6.25354	-1.45597	0.00300179	-1.21959	0.0927177	GPI anchored molecule like protein	15	625599_at
Eepd1	7.92175	8.33765	8.23546	7.91162	8.62773	8.13915	7.66955	7.84245	7.5528	7.75377	7.27815	8.11075	7.65165	7.74701	7.96135	7.6898	7.44118	7.91543	8.40736	8.02717	7.54821	7.78623	7.98275	7.8117	-1.40865	0.00238441	1.14301	0.194798	endonuclease/exonuclease/phosphatase family domain containing 1	9	67484_at
AF366264	4.93187	5.00818	4.96847	4.99685	5.32258	4.22973	4.42112	4.14177	4.55895	4.57905	4.48476	4.33302	4.86996	4.48408	4.79731	4.71979	5.0331	4.22598	4.72677	4.52421	4.26145	4.65557	4.90766	4.48949	-1.40428	0.00266125	-1.06746	0.525225	cDNA sequence AF366264	8	231201_at
Utp14b	9.20842	9.49952	9.66156	9.35597	9.71041	9.34745	9.09283	8.7741	8.9142	8.98468	9.06683	9.14138	9.37463	9.45432	9.51213	9.29718	9.11976	9.46399	9.39523	9.23464	9.20766	9.20657	9.13688	9.06589	-1.3834	2.25802e-06	-1.11924	0.0503816	UTP14, U3 small nucleolar ribonucleoprotein, homolog B (yeast)	1	195434_at
Il1rl1	6.47737	6.6069	6.49552	6.85821	6.87213	6.55684	6.11373	6.10415	6.06337	6.68829	6.21063	5.98432	6.47977	6.49833	6.93724	6.30492	6.705	6.9447	6.54258	6.50817	6.54484	6.16365	5.99718	6.78824	-1.36643	0.00247092	-1.16545	0.111057	interleukin 1 receptor-like 1	1	17082_at
Plk3	7.13519	7.9005	7.23432	7.62161	7.60162	7.27082	6.87291	7.21579	6.83108	7.03216	6.99561	7.15071	7.13729	7.29997	7.58798	7.50101	7.57833	7.03415	6.84199	7.14734	7.25357	7.36325	6.91161	6.9723	-1.36065	0.00127681	-1.20981	0.0337752	polo-like kinase 3	4	12795_at
Rab42	7.56366	7.52373	7.75004	7.67931	7.67051	7.60488	7.29775	7.25521	6.79772	7.26296	6.94677	7.73241	7.48023	7.04617	6.89694	7.0259	7.13027	7.1699	7.82046	7.61381	7.10711	7.41611	7.36607	7.37729	-1.33473	0.00248838	1.25287	0.0144702	RAB42, member RAS oncogene family	4	242681_at
Sdr16c5	7.13266	7.10243	7.06114	6.92324	6.97996	7.10045	6.84316	6.7366	6.4384	6.72918	6.22682	6.85408	6.83076	6.7756	7.08237	7.01454	6.68726	6.80005	7.45047	7.28741	6.59009	6.65955	6.81672	6.94227	-1.33047	0.0025521	1.06633	0.458252	short chain dehydrogenase/reductase family 16C, member 5	4	242285_at
Rab30	10.1717	10.8795	11.0838	10.8473	10.7843	10.629	10.3417	10.167	10.2045	10.3611	10.4677	10.4911	10.5658	10.3212	10.7175	10.5046	10.6362	10.6485	10.9158	10.3895	10.5988	10.568	10.3269	10.5822	-1.31381	0.00212562	-1.00146	0.985473	RAB30, member RAS oncogene family	7	75985_at
Gsdmc4	6.03041	6.56139	6.03194	5.94161	6.09245	6.03556	5.79217	5.97553	5.55315	5.84964	5.29304	5.8918	6.00068	6.14553	6.17825	6.18044	6.12769	5.89066	6.31448	5.99696	5.56578	5.81528	5.86475	5.59006	-1.31009	0.00321655	-1.17229	0.0676287	gasdermin C4	15	74548_at
Xist	4.70395	4.75335	4.39968	4.98196	4.9363	4.73798	4.53031	4.69489	3.98564	4.65499	4.37015	4.01112	11.4532	11.4175	11.4753	11.4986	11.5167	11.3948	11.283	11.6739	11.5844	11.4507	11.2841	11.4355	-1.29926	0.00198636	-1.00516	0.946423	inactive X specific transcripts	X	213742_at
Mfsd7c	8.90486	9.05804	8.84711	8.82132	9.2344	9.01666	8.73488	8.88649	8.34897	8.51836	8.40229	8.83235	8.95095	8.57464	8.7799	8.86092	8.91422	8.87866	8.91979	9.04106	8.3235	8.67594	8.88022	8.8434	-1.28328	0.00251485	-1.03232	0.671734	major facilitator superfamily domain containing 7C	12	217721_at
Gm10777	5.14897	5.03129	5.22426	4.93975	4.87442	5.40461	4.64987	4.91706	4.56515	4.56012	5.06527	4.75731	4.85597	5.17035	4.64182	4.86546	4.74999	4.70657	5.16495	5.21019	5.1144	5.19928	4.68064	5.47479	-1.27582	0.00423768	1.23886	0.0106175	predicted gene 10777	10	100038681_at
Abca14	4.63776	4.76057	4.85578	4.22835	4.83049	4.83929	4.15743	4.47173	4.35403	4.3246	4.38	4.4295	4.58111	4.15625	4.85999	4.39321	4.3854	4.52675	4.5922	4.60825	4.23099	4.46955	4.20308	4.64943	-1.26502	0.00378596	-1.01739	0.818468	ATP-binding cassette, sub-family A (ABC1), member 14	7	67928_at
Nabp1	7.95133	8.36185	8.31384	8.14804	8.28913	8.25331	7.99259	8.01261	7.70424	7.63607	7.92814	8.05172	8.07509	7.92996	8.01997	8.05097	7.94336	8.13652	7.86454	8.05082	7.74428	7.80247	8.00905	7.70823	-1.25878	0.000155088	-1.11942	0.0418447	nucleic acid binding protein 1	1	109019_at
Cutal	6.52296	6.7518	6.79609	6.75348	6.59138	6.73696	6.2664	6.52337	6.13153	6.2574	6.33259	6.66551	6.44587	6.16211	6.46499	6.4268	6.38558	6.38434	6.6519	6.88514	6.10037	6.44591	6.50825	6.14137	-1.25641	0.00354159	1.05497	0.462052	cutA divalent cation tolerance homolog-like	2	77996_at
Cln8	7.81082	8.24128	8.26039	8.08565	8.20463	8.16475	7.91271	8.09539	7.58724	7.46835	7.74174	7.99371	8.01729	7.78135	7.75336	7.73857	7.76195	7.89168	7.96097	8.20416	7.76635	7.69622	7.7328	7.71045	-1.25533	0.00266245	1.01475	0.832697	ceroid-lipofuscinosis, neuronal 8	8	26889_at
Mfi2	12.0261	12.2986	12.1797	12.0089	12.1982	12.2626	11.8515	12.1255	11.6069	11.6566	11.6341	12.1337	12.0675	11.9364	11.8918	11.9847	11.9635	11.8627	12.1781	12.3295	11.7281	12.0293	11.8927	11.7468	-1.25495	0.00284946	1.02312	0.742101	antigen p97 (melanoma associated) identified by monoclonal antibodies 133.2 and 96.5	16	30060_at
Trim15	7.72343	8.01807	8.19957	8.17405	8.05938	7.88362	7.748	7.83294	7.37698	7.72831	7.57862	7.84918	7.84537	7.83661	7.89284	7.97967	7.77523	7.7978	7.819	7.90108	7.68607	7.77097	7.83905	7.62946	-1.25181	0.00023617	-1.05725	0.30751	tripartite motif-containing 15	17	69097_at
Hoxa6	6.21108	6.33783	6.00574	6.015	5.92134	6.26793	5.91348	5.87675	6.0343	5.94721	5.59392	5.49968	5.83414	5.66203	5.76693	5.73436	5.66596	5.95316	6.13773	5.72719	5.95118	6.01738	6.10612	5.9113	-1.24453	0.00160809	1.15326	0.0309845	homeobox A6	6	15403_at
Tmem251	6.81067	7.20909	7.21613	6.9584	7.15517	7.10745	6.81863	6.93646	6.5213	6.60705	6.87254	6.83087	6.83493	6.69515	7.00143	6.82119	6.88995	6.83866	7.07982	7.16425	6.704	6.74697	6.65959	6.97259	-1.24115	0.00144799	1.02882	0.647113	transmembrane protein 251	12	320351_at
Serpinb9	7.4174	7.5322	7.50533	7.77373	7.03827	7.56331	7.22464	7.13842	6.95431	7.1823	7.21685	7.25288	7.21691	7.18193	7.34223	7.40028	7.2867	7.28803	7.53883	7.15911	7.26245	7.11596	7.373	7.21487	-1.23983	0.00111396	-1.00601	0.920411	serine (or cysteine) peptidase inhibitor, clade B, member 9	13	20723_at
Snord35a	8.57104	8.70594	8.75907	8.46943	8.79795	8.57788	8.02014	8.3241	8.25754	8.37779	8.6778	8.41874	8.27872	8.37485	8.70473	8.65222	8.57771	8.46175	8.51262	8.53962	8.68211	8.27651	8.2787	8.45916	-1.23188	0.00232332	-1.03541	0.580013	small nucleolar RNA, C/D box 35A	7	27211_at
Gas2l3	7.77889	8.07665	8.28554	7.98237	8.4836	8.1151	7.88588	7.97775	7.76344	7.85202	7.65088	7.84898	7.94303	7.69023	7.98717	7.93142	7.80962	7.98613	7.84203	8.13878	7.75173	7.82137	7.84523	7.67901	-1.22309	0.00260744	-1.03162	0.61392	growth arrest-specific 2 like 3	10	237436_at
Mtmr11	9.43382	9.62288	9.50849	9.50703	9.39953	9.66288	9.33763	9.41205	8.96612	9.05059	9.19138	9.47191	9.42895	9.30516	9.34396	9.48147	9.34869	9.26228	9.6727	9.7198	9.06498	9.38835	9.33032	9.25356	-1.2177	0.00485924	1.0304	0.644168	myotubularin related protein 11	3	194126_at
Plekhh1	8.17846	8.60848	8.33106	8.10348	8.4222	8.31408	7.95917	8.31897	7.91565	7.98721	7.9033	8.18682	8.17557	8.16117	8.18698	8.28837	8.33292	7.93553	8.14799	8.47003	7.96641	8.22665	8.16187	8.03481	-1.21513	0.0034476	-1.00844	0.891353	pleckstrin homology domain containing, family H (with MyTH4 domain) member 1	12	211945_at
Slc25a40	7.52916	7.56235	7.44964	7.62833	7.60105	7.64587	7.38799	7.21345	7.27248	7.38798	7.36023	7.15206	7.16206	7.17645	7.3596	7.19927	7.30291	7.62437	7.61098	7.43032	7.50337	7.35731	7.17629	7.41508	-1.2089	0.00079313	1.08031	0.138168	solute carrier family 25, member 40	5	319653_at
Cstb	10.752	11.0081	10.9955	10.8607	11.0475	10.9173	10.714	10.9528	10.5476	10.5277	10.4754	10.7583	10.8033	10.6351	10.8299	10.7544	10.7484	10.7284	11.0481	11.1347	10.7157	10.7803	10.8059	10.754	-1.20379	0.00131312	1.08914	0.112515	cystatin B	10	13014_at
Zfp711	4.84293	4.66612	4.91581	4.57973	4.79687	4.98992	4.36936	4.67965	4.40139	4.48129	4.75203	4.52367	4.51041	4.71943	4.64625	4.76618	4.54487	4.55313	4.84422	4.97463	4.8496	4.71208	4.46977	4.74063	-1.2008	0.00351353	1.10326	0.0987026	zinc finger protein 711	X	245595_at
Tmem106a	10.0938	10.2745	10.3539	10.0137	10.1903	10.1888	9.99228	10.0638	9.76315	9.78605	9.84608	10.0804	10.0227	10.0458	9.91742	9.98747	10.0558	9.88289	10.2926	10.2603	10.1141	10.1139	10.0637	9.96585	-1.20068	0.000362421	1.10936	0.0295133	transmembrane protein 106A	11	217203_at
Rab11a	10.4678	10.6944	10.678	10.5066	10.5442	10.6739	10.3304	10.5506	10.0764	10.1803	10.3569	10.49	10.4031	10.2652	10.3974	10.4463	10.4493	10.4002	10.7299	10.7815	10.4306	10.4836	10.4445	10.4048	-1.20029	0.00118169	1.1113	0.0466518	RAB11A, member RAS oncogene family	9	53869_at
Srebf1	9.62428	9.60574	9.70039	9.80772	9.72513	9.68378	9.45084	9.29493	9.37106	9.55128	9.39678	9.51513	9.79016	10.0778	9.78767	9.92503	9.8938	9.77222	9.33044	9.20934	9.2292	9.36191	9.37008	9.24615	-1.19845	5.48677e-05	-1.49823	1.86692e-11	sterol regulatory element binding transcription factor 1	11	20787_at
Zfp518a	8.56898	8.48762	8.74332	8.5982	8.59148	8.75757	8.46424	8.4858	8.26552	8.12687	8.29715	8.55339	8.32961	8.31525	8.48614	8.27812	8.3631	8.43664	8.59926	8.78045	8.53366	8.48305	8.33977	8.37896	-1.19668	0.00119761	1.11038	0.0451581	zinc finger protein 518A	19	72672_at
Hif1a	9.61325	9.78629	9.83261	9.68587	9.88394	9.86357	9.61541	9.5167	9.2449	9.51462	9.63319	9.58657	9.59091	9.56059	9.6588	9.55747	9.59469	9.73963	9.82114	9.86084	9.63722	9.64739	9.61425	9.7743	-1.19667	0.000266018	1.07836	0.0919737	hypoxia inducible factor 1, alpha subunit	12	15251_at
Usp54	8.21346	8.42403	8.57771	8.34277	8.27844	8.31098	8.14213	8.19594	8.00367	7.91396	8.11664	8.25699	8.3399	8.27881	8.11935	8.35748	8.24111	8.01313	8.64138	8.41828	8.31732	8.48518	8.15863	8.20544	-1.19169	0.0028705	1.10656	0.0702392	ubiquitin specific peptidase 54	14	78787_at
Mamdc4	12.1081	12.3427	12.2153	12.0392	12.1173	12.2347	11.9523	12.1743	11.7966	11.7658	11.7793	12.0716	12.1138	12.0202	11.9782	12.062	12.0405	11.8998	12.1869	12.3475	11.7994	12.2249	11.9249	11.9347	-1.19161	0.00392045	1.03571	0.534339	MAM domain containing 4	2	381352_at
Gch1	8.06166	8.17841	7.98965	8.0588	8.06301	7.89592	7.88123	7.93684	7.58	7.68995	7.65927	7.98299	7.82363	7.89923	8.23104	8.03606	8.04541	7.92284	7.89014	8.1342	7.61415	7.91106	8.00518	7.88868	-1.19157	0.0034514	-1.06128	0.288955	GTP cyclohydrolase 1	14	14528_at
Elovl5	9.26296	9.32985	9.36876	9.3692	9.04388	9.41967	9.12658	9.0711	9.03676	8.91522	9.01929	9.12296	9.38178	9.16123	9.20679	9.3534	9.42712	9.20805	9.14324	9.27472	9.15748	9.15788	9.03055	9.00885	-1.18954	0.000346166	-1.11802	0.0143709	ELOVL family member 5, elongation of long chain fatty acids (yeast)	9	68801_at
Msh5	5.91591	5.88294	5.91975	5.78375	5.95359	5.87924	5.3293	5.73098	5.90096	5.67161	5.74255	5.4775	5.91002	5.77953	5.68837	5.76519	5.7323	5.61705	5.82255	5.67108	5.56303	5.80178	5.67315	5.57719	-1.18677	0.0032039	-1.04532	0.412479	mutS homolog 5 (E. coli)	17	17687_at
Tfec	10.9194	11.0515	11.1384	10.8639	10.9531	11.0995	10.7576	11.0979	10.5366	10.5725	10.73	10.8646	10.8341	10.7621	10.8987	10.9003	10.8989	10.787	11.0079	11.0251	10.8796	10.8671	10.888	10.8028	-1.18463	0.00148542	1.04601	0.359375	transcription factor EC	6	21426_at
4833422C13Rik	5.20276	5.24264	5.03088	5.08305	5.06861	5.00747	4.85895	4.86059	4.84253	4.9838	4.79482	4.85408	5.19558	4.92321	4.9318	5.12631	5.02964	4.87883	4.97727	5.05677	4.92468	4.80807	4.94965	4.95113	-1.18108	0.000708405	-1.04945	0.281194	RIKEN cDNA 4833422C13 gene	13	373852_at
Bmp7	10.6372	10.7635	10.8531	10.7742	10.7124	10.6974	10.5285	10.6953	10.3497	10.4084	10.3292	10.6883	10.6756	10.6288	10.374	10.4692	10.4423	10.466	10.8484	10.7369	10.3906	10.7033	10.4602	10.5441	-1.18076	0.00316703	1.07518	0.171067	bone morphogenetic protein 7	2	12162_at
Zmat1	5.06361	4.98851	5.18158	5.028	4.8661	5.16677	4.67809	4.90741	4.79151	4.81817	4.87591	4.78666	4.86809	4.83275	5.13168	4.99431	4.89487	4.83357	5.05942	5.04545	4.98158	4.82754	4.73702	4.62709	-1.18056	0.00360485	-1.03254	0.546111	zinc finger, matrin type 1	X	215693_at
Pdk3	9.11268	9.25919	9.03087	8.99138	9.10729	9.17622	9.02751	9.02472	8.72411	8.7688	8.75937	8.94891	8.90797	8.77003	8.95626	8.9522	8.96127	8.93445	9.05001	9.18523	8.91518	8.87496	8.91116	8.8893	-1.17884	0.000791422	1.0405	0.373593	pyruvate dehydrogenase kinase, isoenzyme 3	X	236900_at
Chka	10.3514	10.7225	10.8961	10.6438	10.9583	10.6856	10.5499	10.4487	10.4558	10.2868	10.6953	10.3985	10.6218	10.5872	10.8743	10.6861	10.6231	10.6391	10.7463	10.5057	10.7366	10.5571	10.5664	10.6187	-1.17863	0.00498777	-1.03537	0.525224	choline kinase alpha	19	12660_at
Tnfsf15	5.18344	5.28896	5.22766	5.39692	5.33663	5.22933	5.10219	5.13086	5.00899	4.97625	4.9067	5.12203	5.15784	4.99518	5.20988	5.11555	5.12747	5.22056	5.16846	5.23049	5.14064	4.84007	5.19669	5.24765	-1.17771	0.00154028	-1.00029	0.995137	tumor necrosis factor (ligand) superfamily, member 15	4	326623_at
Fam118b	8.5369	8.65952	9.02433	8.93543	8.7954	8.62815	8.55585	8.63594	8.39247	8.59218	8.43087	8.55844	8.53444	8.49752	8.58191	8.4338	8.63733	8.61566	8.8171	8.77863	8.50904	8.42667	8.57261	8.60399	-1.17745	0.00341135	1.04819	0.365942	family with sequence similarity 118, member B	9	109229_at
Sult1d1	11.3872	11.5655	11.4157	11.4226	11.4011	11.4496	11.3198	11.3963	11.0954	11.0632	11.0641	11.3245	11.3237	11.0792	11.4341	11.4111	11.511	11.2415	11.2423	11.4224	11.1815	11.2241	11.3366	10.9781	-1.1726	0.00388467	-1.07369	0.171879	sulfotransferase family 1D, member 1	5	53315_at
Ccdc59	7.59028	7.38098	7.52093	7.48166	7.43661	7.50634	7.29002	7.21826	7.18663	7.29773	7.20485	7.3473	7.36267	7.46673	7.37834	7.51215	7.26368	7.22134	7.63018	7.56295	7.21208	7.36709	7.27685	7.46439	-1.17175	0.00154351	1.0363	0.438333	coiled-coil domain containing 59	10	52713_at
Spag1	5.30791	5.50834	5.41863	5.42533	5.36649	5.57181	5.2807	5.35414	5.24049	5.11659	5.01991	5.22445	5.27408	5.0817	5.34615	5.44677	5.43078	5.28729	5.5829	5.4788	5.36686	5.44287	5.55821	5.31419	-1.17043	0.00339012	1.10663	0.049046	sperm associated antigen 1	15	26942_at
Podxl	9.32073	9.44948	9.21796	9.23348	9.34672	9.343	9.07471	9.32607	9.0504	8.98844	9.04874	9.07483	9.20705	9.21038	9.27426	9.33701	9.23117	9.24327	9.32328	9.43009	8.99059	9.1853	9.12997	9.07053	-1.16853	0.00138503	-1.04408	0.335709	podocalyxin-like	6	27205_at
Nipa2	9.24758	9.18576	9.40078	9.29007	9.24097	9.33793	9.14926	9.05192	8.85353	9.05545	9.02992	9.23561	9.19414	8.97195	9.08376	9.0769	9.10299	9.21386	9.45137	9.38233	8.98816	9.17702	9.19081	9.1634	-1.16573	0.00255311	1.08542	0.0881904	non imprinted in Prader-Willi/Angelman syndrome 2 homolog (human)	7	93790_at
Ppara	8.30276	8.50134	8.34574	8.30342	8.31683	8.43258	8.11159	8.15893	8.26294	8.12119	7.96703	8.28607	8.24502	8.36446	8.44565	8.57057	8.52976	8.18024	7.91597	8.05521	7.80929	7.98093	8.15805	7.80054	-1.16136	0.00465563	-1.3528	9.21675e-07	peroxisome proliferator activated receptor alpha	15	19013_at
Xkr9	9.06242	9.31819	9.3575	9.12311	9.13174	9.10063	9.09821	9.02633	8.92229	8.91538	8.77954	9.05805	9.22423	9.02077	9.03721	9.11949	9.24398	9.05955	9.19243	9.20064	9.01792	9.05288	8.99423	9.06399	-1.16121	0.00156798	-1.02138	0.625251	X Kell blood group precursor related family member 9 homolog	1	381246_at
Cenpi	5.38741	5.36492	5.41539	5.47067	5.47142	5.49261	5.4097	5.27989	5.09555	5.22644	5.21262	5.11974	5.3862	5.28039	5.4109	5.4307	5.39779	5.44401	5.56149	5.53011	5.49569	5.39707	5.29447	5.34789	-1.15649	0.00204221	1.03248	0.462462	centromere protein I	X	102920_at
Clcn5	10.5076	10.571	10.4941	10.5235	10.4388	10.44	10.3478	10.3598	10.1692	10.2673	10.1497	10.4238	10.4241	10.2263	10.5046	10.4763	10.3941	10.324	10.561	10.5806	10.3003	10.263	10.3984	10.4166	-1.15633	0.00146297	1.01989	0.637345	chloride channel 5	X	12728_at
Acot4	10.1217	10.3741	10.4807	10.4017	10.319	10.3816	10.1862	10.1647	10.0355	10.1672	10.0662	10.2084	10.2514	10.1012	10.195	10.3077	10.1737	10.235	10.3755	10.1518	10.1704	10.0956	10.0913	10.1255	-1.15543	0.000934578	-1.02975	0.460935	acyl-CoA thioesterase 4	12	171282_at
Samd12	5.72695	5.63123	5.73755	5.89022	5.62249	5.83245	5.51934	5.51047	5.37296	5.54087	5.59291	5.66787	5.56014	5.65574	5.65966	5.83691	5.72883	5.54552	5.61698	5.67508	5.77588	5.60441	5.77906	5.7008	-1.15355	0.00376847	1.01929	0.6767	sterile alpha motif domain containing 12	15	320679_at
Ctsl	12.6972	12.8335	12.885	12.7115	12.8447	12.7995	12.6618	12.6473	12.2743	12.6005	12.5226	12.8391	12.7163	12.5497	12.6926	12.687	12.5195	12.5491	12.8895	12.8804	12.6958	12.7983	12.7415	12.6644	-1.15213	0.00431326	1.11671	0.0223421	cathepsin L	13	13039_at
Tollip	10.1326	10.2435	10.118	10.1739	10.2845	10.092	9.96798	10.0203	9.86811	9.98673	9.9142	10.093	10.0636	9.96271	10.0119	10.004	10.0352	10.0957	10.2413	10.1744	9.90273	10.1316	10.0096	10.0642	-1.14792	0.000758386	1.04136	0.278312	toll interacting protein	7	54473_at
Csrnp1	5.86483	5.65708	5.70754	5.93963	5.83921	5.6799	5.56428	5.57008	5.56883	5.58182	5.52149	5.68855	5.62279	5.65795	5.63066	5.69325	5.8003	5.60435	5.5372	5.69532	5.48944	5.44255	5.50668	5.68585	-1.14779	0.00366958	-1.07826	0.0947627	cysteine-serine-rich nuclear protein 1	9	215418_at
Hmgxb3	8.32656	8.47669	8.52623	8.43852	8.32595	8.40405	8.22535	8.26955	8.13743	8.20256	8.2582	8.24678	8.36733	8.34243	8.17086	8.24199	8.29408	8.28105	8.42904	8.34493	8.08775	8.33727	8.28971	8.38386	-1.14315	0.00119665	1.0204	0.592046	HMG box domain containing 3	18	106894_at
Cpeb4	9.37135	9.59443	9.6474	9.45553	9.46163	9.53203	9.29067	9.38473	9.1854	9.39443	9.23783	9.42793	9.40995	9.21379	9.43007	9.40699	9.44304	9.30816	9.47698	9.47961	9.34354	9.32113	9.3978	9.35902	-1.14095	0.00166089	1.01937	0.617878	cytoplasmic polyadenylation element binding protein 4	11	67579_at
Lactb2	8.64461	8.76566	8.706	8.86771	8.77743	8.71402	8.53928	8.56307	8.54996	8.40178	8.59555	8.69409	8.67914	8.47484	8.56778	8.48967	8.64256	8.68283	8.73081	8.74921	8.64772	8.6486	8.53255	8.56516	-1.13967	0.00175045	1.03973	0.313005	lactamase, beta 2	1	212442_at
Trmt13	6.21729	6.41001	6.37993	6.33487	6.25223	6.36378	6.09612	6.19952	6.21358	6.09737	6.13792	6.08292	6.08549	6.08627	6.35983	6.27448	6.18375	6.21544	6.26506	6.25678	6.20477	6.19063	6.22079	6.13384	-1.13954	0.00259392	1.00772	0.847483	tRNA methyltransferase 13	3	229780_at
Vps45	7.2844	7.20269	7.18212	7.31505	7.19934	7.2639	7.11433	7.09383	7.04217	7.05807	7.01073	7.0155	7.08788	6.91854	7.08301	7.08373	7.11444	6.98939	7.19391	7.0965	7.24905	7.00038	7.17759	6.94861	-1.13719	0.0020537	1.04597	0.246295	vacuolar protein sorting 45 (yeast)	3	22365_at
Cul5	8.67183	8.77716	8.7993	8.68283	8.7274	8.72276	8.48951	8.56608	8.60445	8.55547	8.51984	8.56096	8.56928	8.54477	8.62366	8.56557	8.67441	8.62595	8.72158	8.84075	8.62258	8.6145	8.53114	8.67285	-1.13354	0.000660241	1.04726	0.170721	cullin 5	9	75717_at
Rabl3	8.7423	8.79911	8.82622	8.82834	8.8414	8.70013	8.58841	8.68316	8.4455	8.5542	8.62996	8.75192	8.69161	8.52205	8.85622	8.73178	8.70602	8.73885	8.89218	8.68728	8.68312	8.63029	8.65695	8.68715	-1.13345	0.00344467	-1.00111	0.977795	RAB, member RAS oncogene family-like 3	16	67657_at
Gcnt2	9.23925	9.4484	9.52304	9.46313	9.40815	9.43764	9.25145	9.12262	9.16798	9.16745	9.36316	9.3697	9.46595	9.29836	9.31621	9.33961	9.37676	9.35781	9.51333	9.32382	9.4096	9.5761	9.27894	9.40556	-1.13252	0.00380586	1.04158	0.311731	glucosaminyl (N-acetyl) transferase 2, I-branching enzyme	13	14538_at
Wdr36	8.33615	8.39549	8.32218	8.33752	8.29333	8.28983	8.15219	8.24843	8.24614	8.149	8.09284	8.03647	8.24319	8.17785	8.32909	8.17943	8.2316	8.21187	8.16976	8.37855	8.20347	8.27184	8.064	8.13128	-1.12889	0.0020111	-1.01797	0.622036	WD repeat domain 36	18	225348_at
Mafg	8.36969	8.65722	8.46881	8.41513	8.45982	8.38459	8.25049	8.28018	8.27246	8.27576	8.2542	8.37404	8.45491	8.39322	8.32604	8.44109	8.34527	8.34399	8.26319	8.52129	8.32771	8.42901	8.46752	8.35182	-1.12872	0.00222204	1.00649	0.858936	v-maf musculoaponeurotic fibrosarcoma oncogene family, protein G (avian)	11	17134_at
Rabep1	9.66759	9.67731	9.7268	9.59629	9.57761	9.6362	9.49864	9.48632	9.29764	9.49028	9.42913	9.63366	9.60701	9.54965	9.38884	9.47016	9.55483	9.43305	9.71848	9.64493	9.57699	9.5235	9.46804	9.71213	-1.12846	0.0034863	1.0768	0.0612839	rabaptin, RAB GTPase binding effector protein 1	11	54189_at
Tmem87b	9.99117	10.0087	10.0372	10.0422	9.97438	9.99217	9.91842	9.82197	9.63719	9.81132	9.80253	10.0088	9.90158	9.8489	9.85343	9.97405	9.8907	9.80403	10.1802	10.1106	9.9241	9.93644	9.92865	9.95922	-1.12839	0.0033437	1.09259	0.0261781	transmembrane protein 87B	2	72477_at
Lpcat3	11.9166	11.9317	12.0799	11.9462	12.0859	12.0723	11.8901	11.7707	11.7136	11.8116	11.918	11.8882	11.9242	11.8465	11.8898	11.9375	11.9565	11.8905	11.9339	11.8155	11.8182	11.7767	11.763	11.8826	-1.1277	0.000854876	-1.05401	0.114641	lysophosphatidylcholine acyltransferase 3	6	14792_at
Casp8	11.1481	11.1839	11.1909	11.2149	11.2346	11.0642	11.0233	11.0151	10.9598	11.0251	10.9453	11.0488	11.0658	10.9581	11.2148	11.045	11.1017	11.1488	11.1022	11.0181	11.049	11.0322	11.0436	11.0024	-1.12494	0.000583201	-1.03369	0.286482	caspase 8	1	12370_at
Phka1	7.90764	7.74723	7.90284	7.73622	7.7252	7.74625	7.6676	7.67697	7.56126	7.57825	7.67097	7.59619	7.67104	7.76073	7.38584	7.58604	7.58401	7.53308	7.80783	7.85854	7.73934	7.84217	7.79913	7.77418	-1.1243	0.00457605	1.16211	0.000468284	phosphorylase kinase alpha 1	X	18679_at
Utp20	7.47059	7.36842	7.41791	7.37466	7.39194	7.41402	7.2462	7.23216	7.36118	7.28586	7.29081	7.06405	7.3261	7.26213	7.52066	7.35654	7.42678	7.41343	7.34523	7.31606	7.30205	7.35398	7.3594	7.41375	-1.11693	0.00479393	-1.02517	0.497963	UTP20, small subunit (SSU) processome component, homolog (yeast)	10	70683_at
Slc19a1	9.94197	9.79455	9.92683	9.94427	9.89831	9.72625	10.0747	9.8372	10.0361	10.0856	10.1053	10.1341	10.0593	10.0984	9.90908	10.0716	10.1857	10.0011	9.99832	9.81122	9.90326	9.95874	9.91126	10.0517	1.12777	0.00446992	-1.08308	0.0499487	solute carrier family 19 (folate transporter), member 1	10	20509_at
Chchd6	5.95554	5.94478	5.95147	5.9681	6.02001	6.05603	6.18053	6.07475	6.07977	6.27251	6.16481	6.19736	5.94111	6.10906	6.04807	5.99993	6.06005	6.03082	5.85184	5.96032	6.05786	5.89131	5.915	6.04746	1.13207	0.00299494	-1.05522	0.171135	coiled-coil-helix-coiled-coil-helix domain containing 6	6	66098_at
Vmac	6.9087	6.9415	6.75694	6.78423	6.96449	6.89685	7.00581	7.15475	7.14033	7.009	7.07639	6.94864	6.88469	7.0858	7.05199	6.98934	7.01146	6.987	6.93753	7.01687	7.04968	7.05624	7.06299	7.06645	1.13317	0.00217461	1.02095	0.58136	vimentin-type intermediate filament associated coiled-coil protein	17	106639_at
Samhd1	10.4419	10.2462	10.2686	10.3755	10.2682	10.3032	10.6121	10.4027	10.489	10.4731	10.5523	10.4709	10.4032	10.5121	10.419	10.5629	10.4567	10.4084	10.3322	10.2324	10.534	10.4293	10.5197	10.2809	1.13503	0.00204488	-1.05139	0.190683	SAM domain and HD domain, 1	2	56045_at
Arhgef19	7.10968	7.01242	7.05827	7.22401	7.24186	7.26947	7.30201	7.46234	7.31811	7.28715	7.31791	7.34204	7.20418	7.29108	7.30184	7.38664	7.32175	7.14017	6.92078	7.22822	7.1276	7.08319	7.24791	7.15356	1.13732	0.00482591	-1.10757	0.0218618	Rho guanine nucleotide exchange factor (GEF) 19	4	213649_at
Hdac5	8.3501	8.23521	8.30536	8.3063	8.35276	8.28748	8.49236	8.53197	8.45341	8.5127	8.44156	8.55587	8.47371	8.59999	8.29032	8.49853	8.40746	8.33045	8.39736	8.28577	8.40199	8.43396	8.50281	8.46044	1.14217	0.000682283	-1.01374	0.699344	histone deacetylase 5	11	15184_at
Arsj	5.12354	5.16593	5.17808	4.92965	5.16902	5.13504	5.34572	5.51179	5.30866	5.21598	5.24183	5.23537	5.27288	5.05672	5.18658	5.14797	5.10458	5.1786	5.29141	5.09247	5.06498	5.23092	5.18387	5.19107	1.14315	0.0047486	1.01249	0.778767	arylsulfatase J	3	271970_at
Tnfrsf11a	9.47482	9.29622	9.19832	9.08299	9.2068	9.24603	9.38681	9.45775	9.34429	9.49927	9.40881	9.56704	9.24685	9.38508	9.33052	9.35718	9.26438	9.17053	9.42181	9.39445	9.42327	9.47818	9.42127	9.3898	1.14324	0.00128636	1.09357	0.024058	tumor necrosis factor receptor superfamily, member 11a, NFKB activator	1	21934_at
Heatr5a	9.84978	9.58706	9.68702	9.74622	9.65814	9.59761	9.94898	9.7367	9.85666	9.89257	9.96996	9.90486	9.76697	9.87861	9.66598	9.83056	9.86799	9.80247	9.76645	9.58176	9.84211	9.77443	9.79389	9.80057	1.14656	0.00103823	-1.0297	0.441849	HEAT repeat containing 5A	12	320487_at
Pltp	8.27822	7.99171	8.0346	8.03502	7.96833	8.06506	8.37086	8.18432	8.36405	8.28688	8.20618	8.15076	8.22256	8.24907	8.26533	8.2576	8.11017	8.17466	8.44241	7.99891	8.25436	8.34972	8.21292	8.35622	1.14739	0.00429759	1.03948	0.390298	phospholipid transfer protein	2	18830_at
Dyrk1b	8.77033	8.76672	8.78792	8.72684	8.82532	8.85795	8.91922	9.08602	9.05727	8.8568	9.01747	9.00708	8.82302	8.93121	8.82593	8.91754	8.74332	8.81145	8.88995	8.79368	8.94856	9.0341	8.99292	8.81044	1.14986	0.000440222	1.04938	0.181939	dual-specificity tyrosine-(Y)-phosphorylation regulated kinase 1b	7	13549_at
B3gnt4	4.9028	5.1008	5.11126	5.06215	5.04148	4.78927	5.09843	5.37347	5.18279	5.23889	5.16678	5.21782	5.05803	5.18608	5.11556	5.0684	4.91925	4.87082	5.05534	4.9096	5.08582	4.94268	5.02017	5.10847	1.15808	0.00411024	-1.01116	0.815471	UDP-GlcNAc:betaGal beta-1,3-N-acetylglucosaminyltransferase 4	5	231727_at
Syt15	7.11734	6.99613	6.78876	6.82407	6.83522	6.77901	7.14453	7.11446	7.15983	7.09062	7.1025	7.02616	7.18789	7.2241	7.14878	7.09116	7.0213	7.08227	7.16435	6.86179	7.00282	7.08701	7.10206	7.26397	1.16172	0.00242019	-1.0321	0.489462	synaptotagmin XV	14	319508_at
Grifin	5.16365	5.10481	5.19223	5.08052	5.04927	4.94921	5.19901	5.37889	5.43424	5.34428	5.24931	5.26625	5.22532	5.32898	5.34678	5.20148	5.2174	5.17818	5.32154	5.23564	5.16284	5.15689	5.39276	5.16345	1.16639	0.00113188	-1.00754	0.861346	galectin-related inter-fiber protein	5	77998_at
Bcl2l11	7.59953	7.61709	7.90062	7.83438	7.89044	7.91171	7.99889	7.9613	7.85906	8.00458	8.04889	8.22752	7.82132	7.99024	7.81122	7.88893	7.95028	7.78686	8.23948	7.80559	7.99927	7.92497	7.92207	7.81394	1.1683	0.00428539	1.05415	0.302236	BCL2-like 11 (apoptosis facilitator)	2	12125_at
4930556J24Rik	5.05122	5.05779	4.91515	4.93317	4.94218	4.7566	5.45664	5.07706	5.10982	5.147	5.16498	5.04748	5.16609	5.05468	5.07604	5.18899	5.0603	5.13092	5.00412	4.77966	5.12136	5.1216	5.11676	4.99617	1.16836	0.00402623	-1.06404	0.222776	RIKEN cDNA 4930556J24 gene	11	75342_at
Gpr155	9.69807	9.43904	9.56158	9.74555	9.83386	9.65975	9.94744	9.75966	9.85801	9.83535	9.93223	9.95943	9.74924	9.75094	9.80419	9.7603	9.8564	9.87016	9.68104	9.6457	9.85892	9.66571	9.9898	9.93331	1.16935	0.00138364	-1.00194	0.965435	G protein-coupled receptor 155	2	68526_at
Dnase1l3	7.33377	7.16662	7.15895	7.32381	7.16366	7.30248	7.67204	7.44773	7.33659	7.54616	7.3447	7.46327	7.19018	7.50266	7.11779	7.23907	7.15685	7.22668	7.46267	7.1278	7.31533	7.46043	7.44587	7.28968	1.17029	0.00314352	1.08029	0.124603	deoxyribonuclease 1-like 3	14	13421_at
B3gnt1	5.6017	5.83656	6.00833	6.03213	6.03555	5.91985	6.16147	6.20295	6.23308	6.06853	6.16722	5.97249	6.0492	5.76824	5.99839	5.92294	5.8852	5.98542	5.97356	5.86063	6.11987	6.06626	6.03371	5.96222	1.1717	0.00363083	1.04813	0.355792	UDP-GlcNAc:betaGal beta-1,3-N-acetylglucosaminyltransferase 1	19	108902_at
Mef2b	4.60117	4.58104	4.28279	4.55953	4.39939	4.53685	4.8278	4.70346	4.64832	4.70166	4.75984	4.73219	4.75717	4.88581	4.73919	4.72178	4.63088	4.84894	4.54993	4.60725	4.15513	4.59042	4.61832	4.57087	1.17725	0.00308255	-1.18809	0.00192744	myocyte enhancer factor 2B	8	17259_at
Sap18	6.92304	6.74322	6.67572	6.87818	7.02222	6.86268	7.3029	7.2069	7.10825	6.77568	7.17885	6.95656	6.9888	7.04161	6.99974	6.83706	6.94776	7.05005	6.969	7.0278	7.10303	7.08902	7.0486	7.11822	1.17882	0.00258149	1.05832	0.265369	Sin3-associated polypeptide 18	14	20220_at
Fam151a	4.7593	4.42086	4.76619	4.80894	4.81637	4.60315	4.90297	4.76901	4.9382	5.07603	5.05881	4.88646	4.75485	4.80637	4.84265	4.73434	4.79772	4.90192	4.66016	4.64474	4.85034	4.78304	4.90011	4.72898	1.18327	0.00164567	-1.03174	0.524541	family with sequence simliarity 151, member A	4	230579_at
Bmpr1b	4.4317	4.30111	4.33347	4.57767	4.31661	4.5631	4.76108	4.49071	4.83947	4.61742	4.63909	4.64197	4.33472	4.53301	4.50857	4.50221	4.69013	4.39322	4.53277	4.32451	4.70558	4.30079	4.50549	4.47198	1.18456	0.00310056	-1.01405	0.792415	bone morphogenetic protein receptor, type 1B	3	12167_at
Afp	6.6545	6.43622	6.74884	6.73545	6.60854	6.82318	7.02701	6.88748	6.85152	6.97349	7.02649	6.71844	6.59357	6.77673	6.609	6.77764	6.87008	6.59819	6.53762	7.06194	6.6426	6.81643	6.67656	6.6593	1.18615	0.00450501	1.01974	0.726977	alpha fetoprotein	5	11576_at
Card11	7.36271	7.23215	7.13574	7.30562	7.07157	7.17988	7.63804	7.39407	7.51056	7.52928	7.38897	7.31132	7.33039	7.47058	7.33723	7.33138	7.19605	7.42845	7.27923	6.93995	7.34148	7.31155	7.28009	7.50362	1.18709	0.00228084	-1.05192	0.331774	caspase recruitment domain family, member 11	5	108723_at
Dbp	6.70737	6.55177	6.46167	6.50102	6.8459	6.39523	6.87909	6.90214	6.78028	6.76317	6.86166	6.76542	6.66538	6.54868	6.66397	6.67409	6.71531	6.87119	6.58606	6.60068	6.76035	6.73536	6.74324	6.82245	1.18767	0.00119143	1.01273	0.793516	D site albumin promoter binding protein	7	13170_at
Tesk2	7.26091	7.20333	7.2277	7.27882	7.32584	6.97309	7.51249	7.44033	7.55004	7.35646	7.35183	7.55252	7.35299	7.14385	7.13716	7.23671	7.39938	7.15131	7.12608	6.93608	7.18066	7.05558	7.38684	7.08875	1.18838	0.00140079	-1.07766	0.136851	testis-specific kinase 2	4	230661_at
Smim5	5.01695	5.03892	5.26793	4.92571	5.02793	5.01671	5.33632	5.21292	5.30702	5.5502	5.32538	5.0711	5.20497	5.22174	5.10746	5.16554	5.15243	5.05548	5.21948	5.13016	5.21411	5.26803	5.25303	5.11002	1.19041	0.00095675	1.03374	0.489894	small integral membrane protein 5	11	66528_at
Npy	6.01688	5.94906	5.84251	6.09765	5.89634	5.86087	6.18704	6.21756	6.10736	6.1413	6.09624	6.42735	6.15109	6.06975	5.92923	6.05532	5.76969	6.20891	6.21635	6.12905	6.22611	5.99142	6.0905	6.30252	1.19107	0.00209265	1.09328	0.0955925	neuropeptide Y	6	109648_at
Slc46a1	11.1567	10.9294	10.8626	11.2178	11.2623	10.8542	11.2636	11.1559	11.4493	11.3163	11.2746	11.3378	11.1011	11.1962	11.1679	11.1738	11.169	11.0783	10.9975	10.7378	11.1121	11.1216	11.3392	11.139	1.19119	0.00294353	-1.05205	0.353801	solute carrier family 46, member 1	11	52466_at
D030025P21Rik	4.54593	4.53271	4.39037	4.55857	4.68824	4.22732	4.94516	4.59884	4.8262	4.76236	4.75476	4.58078	4.73581	4.71906	4.41995	4.36816	4.5129	4.74266	4.47764	4.61366	4.72574	4.65514	4.72981	4.73844	1.19264	0.00420594	1.05237	0.375584	RIKEN cDNA D030025P21 gene	12	100303738_at
B4galnt3	7.41424	7.46057	7.08324	7.34124	7.57745	7.25431	7.49682	7.73542	7.67468	7.52062	7.63155	7.59864	7.30782	7.46298	7.54382	7.61807	7.47942	7.44995	7.22196	7.53835	7.28874	7.44073	7.7282	7.59431	1.19288	0.00335935	-1.00576	0.917816	beta-1,4-N-acetyl-galactosaminyl transferase 3	6	330406_at
Gip	10.4968	10.1621	10.2433	10.6046	10.3454	10.2687	10.7519	10.4198	10.5072	10.6459	10.5187	10.8269	10.4935	10.6875	10.3834	10.3895	10.3642	10.4968	10.5612	10.1866	10.4612	10.5138	10.6099	10.4933	1.19603	0.00292904	1.00128	0.981587	gastric inhibitory polypeptide	11	14607_at
Cyp2d26	11.7782	11.4771	11.7516	11.8543	12.1672	11.6794	12.0214	11.8496	12.1031	12.1869	12.1174	11.986	11.7882	11.8215	11.9358	11.9356	11.9201	11.854	11.6828	11.5959	11.9387	11.7378	12.0178	11.9364	1.197	0.00415378	-1.04076	0.49334	cytochrome P450, family 2, subfamily d, polypeptide 26	15	76279_at
Pik3ap1	7.74219	7.65805	7.64914	7.69905	7.51266	7.59398	7.98954	8.02887	7.85661	7.80035	7.94851	7.84269	7.89109	8.19058	7.76064	7.65654	7.76011	7.9827	7.48343	7.6643	7.83481	7.66957	7.8375	7.71794	1.20462	0.000958003	-1.12689	0.0253384	phosphoinositide-3-kinase adaptor protein 1	19	83490_at
Sh2d6	5.75098	5.51206	5.40757	5.65409	5.51399	5.44246	6.15902	5.76205	5.65834	5.79873	5.598	5.91653	5.76856	5.78935	5.76612	5.58163	5.77448	5.80716	5.89665	5.49192	5.8205	5.72475	5.75448	5.9215	1.20463	0.0035343	1.01425	0.811049	SH2 domain containing 6	6	71130_at
Clec4a3	4.49716	4.32013	4.36578	4.64287	4.69786	4.55804	4.87119	5.00878	4.7583	4.6448	4.62416	4.79213	4.40012	4.39493	4.62605	4.79425	4.55233	4.57463	4.5588	4.3887	4.5818	4.60142	4.85972	4.38756	1.20546	0.00387946	1.00413	0.945278	C-type lectin domain family 4, member a3	6	73149_at
Adamts16	4.38614	4.39933	4.39405	4.42578	4.59798	4.30452	4.40681	4.67704	4.90272	4.70416	4.74491	4.71698	4.5353	4.72864	4.44575	4.54925	4.51304	4.81412	4.36143	4.33154	4.83516	4.31975	4.5059	4.62813	1.20927	0.00351141	-1.07229	0.252753	a disintegrin-like and metallopeptidase (reprolysin type) with thrombospondin type 1 motif, 16	13	271127_at
Siglece	6.69722	6.26038	6.21098	6.32817	6.29418	6.57265	6.80273	6.47472	6.53021	6.76936	6.69195	6.75304	6.61297	6.59025	6.53729	6.65761	6.46903	6.62406	6.68249	6.14892	6.52515	6.76106	6.52301	6.39717	1.21117	0.00446992	-1.05377	0.406437	sialic acid binding Ig-like lectin E	7	83382_at
Zbtb42	7.74357	7.47732	7.51644	7.67168	7.65217	7.61824	7.72201	7.94115	7.93283	7.96663	7.86929	7.94452	7.72264	7.80337	7.96464	7.90334	7.90776	7.83613	7.86757	7.68591	7.77378	7.84953	7.86444	7.84865	1.21658	2.29914e-05	-1.02907	0.468125	zinc finger and BTB domain containing 42	12	382639_at
Ndrg2	8.88881	8.83834	8.59692	9.00742	8.88468	8.65958	9.09419	8.90846	9.31766	9.11701	9.18584	8.98073	9.04833	8.97368	8.99247	9.00694	9.06319	8.9947	8.57569	8.691	8.95094	8.87517	9.10799	8.86035	1.22096	0.000766367	-1.12482	0.034853	N-myc downstream regulated gene 2	14	29811_at
Cecr2	4.19578	3.96796	4.0089	4.02929	3.90349	4.0717	4.34077	4.34466	4.38064	4.14851	4.48359	4.27859	4.63492	4.2003	4.23516	4.24676	4.07243	4.44597	3.97422	4.06832	4.60839	3.89268	4.18439	4.25033	1.23109	0.00379932	-1.1041	0.144826	cat eye syndrome chromosome region, candidate 2	6	330409_at
Gpr55	5.5801	5.28065	5.36338	5.46101	5.3431	5.34052	5.62952	5.54657	5.84017	5.62082	5.6435	5.88849	5.70337	5.72973	5.64785	6.12507	5.86997	5.85978	5.51205	5.30803	5.59659	5.67138	5.57206	5.7616	1.23119	0.00111348	-1.19114	0.00493716	G protein-coupled receptor 55	1	227326_at
Rec8	8.22405	8.15243	8.27274	8.40507	8.05537	8.03614	8.48283	8.3259	8.5363	8.33704	8.7931	8.48968	8.34374	8.73445	8.17565	8.55599	8.64617	8.40706	8.60705	8.24371	8.67633	8.65592	8.48765	8.45691	1.23386	0.00243772	1.03103	0.631227	REC8 meiotic recombination protein	14	56739_at
P2rx1	8.48229	8.46803	8.22205	8.35478	8.19144	8.49726	8.64209	8.58441	8.72297	8.71009	8.80474	8.58177	8.58876	8.88229	8.56701	8.58227	8.46545	8.69314	8.58483	8.23928	8.85069	8.78151	8.59258	8.60943	1.23545	0.0007263	-1.01403	0.805042	purinergic receptor P2X, ligand-gated ion channel, 1	11	18436_at
Serpind1	4.45844	4.54167	4.27236	4.64421	4.37789	4.42499	4.62537	4.51067	4.81766	4.46888	5.28659	4.84556	4.74692	4.76985	4.59356	4.72133	4.88958	4.74569	4.47594	4.4183	4.72276	4.50749	4.44915	4.38321	1.23615	0.00369127	-1.19059	0.0145672	serine (or cysteine) peptidase inhibitor, clade D, member 1	16	15160_at
Fam198a	6.81574	6.47832	6.27447	6.72772	6.57692	6.41774	6.7888	6.63389	6.90905	6.75323	7.05085	6.99361	6.70532	6.49368	6.52007	6.81835	6.71604	6.81116	6.66715	6.44845	6.91971	6.71172	6.72442	6.93282	1.23663	0.0023741	1.04002	0.543378	family with sequence similarity 198, member A	9	245050_at
Pld4	7.55646	7.44076	7.30495	7.36632	7.35627	7.51868	8.00545	7.69753	7.74991	7.8282	7.55245	7.62892	7.58067	7.82118	7.4194	7.63398	7.55402	7.55884	7.50111	7.22574	7.54508	7.61938	7.8664	7.54375	1.24819	0.00059014	-1.03128	0.596419	phospholipase D family, member 4	12	104759_at
Timd4	6.865	6.76431	6.79169	6.81286	6.75029	7.04703	7.44586	7.0369	6.72368	7.33916	7.31909	7.09454	6.91136	7.12528	6.88953	6.86611	6.853	6.95803	7.1295	6.68012	7.16079	6.9852	7.15214	6.77894	1.24949	0.00261859	1.03328	0.631573	T cell immunoglobulin and mucin domain containing 4	11	276891_at
Tnfaip8l3	6.85256	6.14714	6.62	6.55386	6.69923	6.29191	6.99181	6.70205	6.82392	6.88987	6.62165	7.0882	6.54361	6.61074	6.76474	6.63567	6.54833	6.67078	6.37921	6.39324	6.48585	6.49977	6.71434	6.65614	1.25307	0.0017947	-1.0774	0.265436	tumor necrosis factor, alpha-induced protein 8-like 3	9	244882_at
Cxcl9	6.0168	5.72388	5.61213	5.80107	5.90373	6.18567	6.13194	5.9927	6.01162	6.37474	6.20458	6.5205	5.81096	6.16228	6.08057	5.91329	5.94037	5.84161	6.05045	5.49755	6.11023	6.07443	6.08156	5.88062	1.25887	0.00407229	-1.00628	0.932865	chemokine (C-X-C motif) ligand 9	5	17329_at
Ppm1j	7.07797	6.71265	6.8782	6.73021	7.2932	6.74359	7.40443	6.99323	7.32153	7.23977	7.26838	7.24239	6.66885	7.06953	7.02041	7.05657	6.64979	6.86715	7.0013	6.78543	6.91239	6.87579	7.39399	7.06613	1.26487	0.00317532	1.08457	0.273369	protein phosphatase 1J	3	71887_at
Mme	10.9716	10.4692	10.7458	11.0938	11.0876	10.8031	11.2681	10.9855	11.1964	11.3156	11.2988	11.1482	10.968	11.0522	10.871	10.9938	11.1693	11.1806	10.7183	10.6382	11.1002	10.9458	11.1689	11.0689	1.266	0.00184676	-1.07109	0.32099	membrane metallo endopeptidase	3	17380_at
H19	7.74508	7.88156	7.57744	8.01439	7.61167	7.93705	7.99573	8.07876	8.23677	7.90213	8.55323	8.09004	8.00567	8.19605	7.63884	7.7389	7.78433	8.20165	8.19068	8.2535	8.38309	8.09763	8.15998	8.14103	1.27301	0.00258705	1.21146	0.0135328	H19, imprinted maternally expressed transcript	7	14955_at
Tle6	5.69489	5.56729	5.49759	5.75008	5.61023	5.64814	5.95369	6.10671	6.25274	5.96543	6.12957	5.56608	5.73571	6.15155	5.64113	5.58486	5.58656	6.27747	5.59995	5.63907	5.96589	5.66941	5.78067	5.80313	1.29027	0.00263384	-1.06181	0.443736	transducin-like enhancer of split 6, homolog of Drosophila E(spl)	10	114606_at
Ptgis	6.59558	6.87442	6.72685	6.70051	6.46157	6.66874	7.0666	6.7508	7.1614	7.26866	7.08899	7.08015	6.86452	6.8732	6.71012	6.71084	6.61654	6.92751	6.87565	6.82382	6.92548	7.01803	7.06765	6.8924	1.31782	1.41507e-05	1.10961	0.0594483	prostaglandin I2 (prostacyclin) synthase	2	19223_at
Ambp	6.68783	6.4736	6.48641	7.07859	6.8172	6.72659	6.98911	6.92595	7.14946	7.07925	7.3693	7.21627	6.82219	7.04275	6.83386	6.83343	7.0246	7.0653	6.81961	6.96999	7.26552	6.94844	6.99456	6.80702	1.32855	0.00011176	1.02137	0.742237	alpha 1 microglobulin/bikunin	4	11699_at
Apol7c	7.89295	7.88043	7.90153	8.13949	7.8775	7.88571	8.54337	8.22795	8.35416	8.47102	8.04067	8.46031	7.99046	8.24667	7.93475	7.70189	7.59474	8.24002	8.27191	7.91937	8.17307	8.12983	8.39139	8.26691	1.33791	0.000306108	1.18153	0.0246885	apolipoprotein L 7c	15	108956_at
Slc2a5	8.67156	8.35093	8.52358	8.63795	8.83994	8.41828	9.07247	8.77822	9.10492	9.23119	8.99611	8.82756	8.67824	8.78613	8.81254	8.7312	8.69116	8.85808	8.69564	8.12852	8.64418	8.49706	8.93848	8.7928	1.3454	0.000287747	-1.10454	0.171385	solute carrier family 2 (facilitated glucose transporter), member 5	4	56485_at
Rtn4rl1	7.7051	7.49441	7.34192	7.49697	7.566	7.49289	7.94265	7.78251	8.00244	8.01237	7.97106	8.03007	7.7426	7.97315	7.57128	7.86838	7.98592	7.86948	7.33647	7.29669	7.89408	7.93435	7.88746	7.84017	1.3572	0.000107648	-1.09956	0.170863	reticulon 4 receptor-like 1	11	237847_at
Slc6a20a	10.4512	10.0792	9.98651	10.3939	10.7628	10.2264	10.9323	10.7241	10.899	10.8335	10.728	10.6195	10.6148	10.6663	10.5424	10.8115	10.7977	10.7168	9.99668	9.97055	10.3555	10.195	10.7558	10.3715	1.38773	0.000588667	-1.33554	0.00185716	solute carrier family 6 (neurotransmitter transporter), member 20A	9	102680_at
Slc6a20b	4.77989	4.57488	4.75614	4.69727	4.66089	4.83562	5.48346	5.25118	5.13298	5.28897	4.99929	5.10024	5.49038	4.86565	5.09856	5.18606	4.93521	5.37117	4.8444	4.72692	4.96712	5.06053	5.21631	5.03027	1.4063	1.77794e-05	-1.1357	0.0657814	solute carrier family 6 (neurotransmitter transporter), member 20B	9	22599_at
Pdzd7	5.70808	5.28225	5.49877	5.56707	5.62717	5.51043	6.02558	6.02748	6.11793	6.18398	6.05712	5.9447	5.73879	6.13884	5.62148	5.82361	5.57326	5.90485	5.83295	5.57155	5.92216	6.12734	5.91923	6.05165	1.4411	2.6691e-06	1.07475	0.261402	PDZ domain containing 7	19	100503041_at
