# Supplementary material for: Maternal exposure to a Western‐style diet causes differences in intestinal microbiota composition and gene expression of suckling mouse pups
Source: Mol Nutr Food Res. 2016 Jul 12;61(1):1600141. doi: 10.1002/mnfr.201600141 (PMC5215441; doi:10.1002/mnfr.201600141)
Supplement: Supplementary file 3 — Supporting information [file MNFR-61-0-s003.xlsx]

## Sheet: Sheet1
Table S2: Genes significantly (p<0.005) differentially expressed in the SI of female offspring of WS diet-exposed mice
	Gene expression values per gene per individual mouse (log2-transformed)
	Male offspring												Female offspring
	Maternal LF diet						Maternal WS diet						Maternal LF diet						Maternal WS diet						Male offspring		Female offspring
Symbol	mLF-1	mLF-2	mLF-3	mLF-4	mLF-5	mLF-6	mWS-1	mWS-2	mWS-3	mWS-4	mWS-5	mWS-6	fLF-1	fLF-2	fLF-3	fLF-4	fLF-5	fLF-6	fWS-1	fWS-2	fWS-3	fWS-4	fWS-5	fWS-6	Diet-induced Fold Change	p.value	Diet-induced Fold Change	p.value	Description	Chrom	Gene_ID
Mcpt2	5.70448	6.28725	6.40864	6.52172	7.1856	6.66847	6.41374	6.72036	6.4637	6.4095	7.30169	6.60366	5.81818	6.31774	6.43568	6.00245	6.36185	6.87322	7.75784	7.37407	7.02204	6.63719	7.10101	7.67931	1.1403	0.423662	1.94584	0.000477682	mast cell protease 2	14	17225_at
Trpc3	6.64255	6.46213	6.52042	6.57631	6.12924	6.46946	6.41498	6.33654	6.3484	6.54954	6.60832	6.55426	6.5532	6.50999	6.19745	6.56403	6.33949	6.35415	6.79831	6.95575	6.73284	7.02339	6.6257	7.10745	1.00138	0.982016	1.37001	1.43345e-05	transient receptor potential cation channel, subfamily C, member 3	3	22065_at
Gabrb3	7.51825	7.45391	7.73004	7.38384	7.28248	7.2149	7.20648	7.21953	6.6327	7.14633	6.86661	7.66898	7.30386	6.82135	7.19944	7.09409	7.01244	6.98924	7.99701	7.56264	7.36622	7.4373	7.40138	7.3647	-1.23724	0.0322223	1.36743	0.00274169	gamma-aminobutyric acid (GABA) A receptor, subunit beta 3	7	14402_at
Gdf9	5.32903	5.49227	6.04119	5.45612	5.505	5.96239	5.91195	5.31627	5.45824	5.88581	5.60624	5.84145	5.46617	5.37774	5.35392	5.56707	5.31747	5.60198	6.26417	5.71019	6.1564	5.81374	5.5872	5.65103	1.0274	0.768176	1.33459	0.0038142	growth differentiation factor 9	11	14566_at
Morn4	7.29661	7.4114	7.61749	7.36833	7.46399	7.43139	7.18735	7.33947	6.89866	7.2462	7.2788	7.43392	7.23521	7.30045	7.0871	7.29284	7.15819	7.15664	7.94943	7.69497	7.5001	7.60368	7.48263	7.42785	-1.14934	0.0197028	1.32382	2.692e-05	MORN repeat containing 4	19	226123_at
Hpgds	9.33547	9.71556	9.92513	9.77722	9.73407	9.82356	9.67779	9.70019	9.26329	9.62159	9.66822	9.92345	9.61175	9.43901	9.51035	9.46793	9.36487	9.29704	10.1947	9.91857	9.77553	9.80249	9.53962	9.82911	-1.05415	0.460742	1.3148	0.00065479	hematopoietic prostaglandin D synthase	6	54486_at
Cttnbp2	8.03919	7.99351	7.81862	7.68873	7.96701	7.89773	8.07313	7.57405	7.86681	7.95716	7.76919	7.93764	7.72851	7.62135	7.55556	7.55871	7.32242	7.74204	8.15918	7.63036	7.88005	8.05238	8.18087	7.94912	-1.02655	0.6738	1.30788	0.000156132	cortactin binding protein 2	6	30785_at
Cpa3	4.9433	5.1875	5.26847	5.03051	5.56166	5.67285	5.31889	5.18223	5.31435	5.14043	5.59864	5.3494	5.23729	5.18003	5.4629	5.39657	5.26334	5.31272	6.10846	5.59842	5.59375	5.28595	5.61785	5.91369	1.02807	0.740287	1.29913	0.00380675	carboxypeptidase A3, mast cell	3	12873_at
Sgce	7.88887	8.04764	8.06522	8.06959	7.86376	8.29505	8.14196	8.07668	8.25098	7.79503	8.25638	7.87578	7.8857	7.79117	8.00765	7.90696	7.98275	7.50777	8.10608	8.13314	8.58748	8.22023	8.14587	8.07041	1.01944	0.774548	1.28657	0.000779621	sarcoglycan, epsilon	6	20392_at
Spock3	5.89355	6.28338	6.47752	6.57572	6.54244	6.32689	6.36965	6.29305	6.02403	6.20639	6.46871	6.26662	6.01326	6.13811	6.15676	6.2997	6.25092	6.16436	6.65504	6.62267	6.53951	6.36572	6.47204	6.51566	-1.05593	0.389065	1.28158	0.000412135	sparc/osteonectin, cwcv and kazal-like domains proteoglycan 3	8	72902_at
Apcdd1	8.22473	8.39574	8.56845	8.40375	8.48506	8.41485	8.46481	8.32844	8.27915	8.39376	8.07522	8.76415	8.31903	8.20293	7.78985	7.92547	7.93572	8.19786	8.86625	8.36548	8.14016	8.35675	8.30624	8.47113	-1.02185	0.779092	1.27974	0.00342607	adenomatosis polyposis coli down-regulated 1	18	494504_at
Peg10	5.82017	5.91934	5.69816	5.85971	5.67731	5.7532	5.7878	5.69429	5.98133	5.93394	6.08299	5.73865	5.89051	5.93119	5.74505	5.71395	5.59431	5.60886	6.1049	6.09911	6.32658	5.90913	6.04606	6.12208	1.05838	0.302012	1.2781	8.88669e-05	paternally expressed 10	6	170676_at
Zcchc3	6.15688	6.06031	5.99044	6.23975	5.94789	6.19444	5.75789	6.1183	6.04639	5.9957	5.72622	5.90352	5.89397	5.8318	6.14614	5.99921	5.95272	5.67424	6.74956	6.50366	6.01471	6.20495	5.78949	6.31085	-1.12788	0.134968	1.2709	0.00478969	zinc finger, CCHC domain containing 3	2	67917_at
Fam71e1	5.38359	5.61887	5.54445	5.68148	5.53729	5.43275	5.27505	5.59819	5.27101	5.64296	5.2753	5.40765	5.51154	5.14283	5.69585	5.28797	5.2009	5.46978	5.76283	5.70898	5.63689	5.69899	5.82329	5.64103	-1.08777	0.165755	1.25457	0.000625694	family with sequence similarity 71, member E1	7	75538_at
Lppr5	5.84803	5.74843	5.86819	5.93384	6.0145	5.87876	5.57329	5.97817	6.12449	5.87508	5.76464	5.66912	6.06747	5.39253	5.59652	5.77231	5.85811	5.69637	6.04139	5.99645	5.9386	5.99687	6.18963	6.15814	-1.0361	0.582387	1.25089	0.00147548	lipid phosphate phosphatase-related protein type 5	3	75769_at
Postn	10.5503	10.926	10.7893	10.7575	10.7884	11.1557	10.8006	10.8495	10.9468	10.6635	11.039	10.428	10.7382	10.4814	10.6419	10.6069	10.6689	10.7494	10.7798	11.1599	11.1148	10.9466	10.9631	10.8577	-1.0281	0.6659	1.25053	0.00157942	periostin, osteoblast specific factor	3	50706_at
Lzts1	6.28306	6.11236	6.39309	6.30552	6.22573	6.1631	6.16131	6.13099	5.75089	6.19331	6.15654	6.58502	6.22352	6.02643	5.92693	6.1333	6.32658	5.90881	6.70961	6.37419	6.28306	6.41181	6.21043	6.45084	-1.06005	0.403478	1.24464	0.00346602	leucine zipper, putative tumor suppressor 1	8	211134_at
Prkar2b	7.73176	7.86921	7.90609	7.78738	7.60775	7.78003	7.79075	7.68429	7.66527	7.49155	7.77077	7.93855	7.71849	7.49259	7.70199	7.76047	7.63166	7.70599	8.07536	8.08306	7.92401	7.99438	8.0284	7.78929	-1.04018	0.405584	1.24305	6.43483e-05	protein kinase, cAMP dependent regulatory, type II beta	12	19088_at
Khdrbs3	6.24699	6.64126	6.3778	6.3227	6.17631	6.37444	6.33541	6.39104	6.60395	6.37876	6.68587	6.24965	6.19755	6.21725	6.2253	5.8344	6.31535	6.54741	6.27097	6.55411	6.67769	6.61093	6.5147	6.55976	1.0601	0.385279	1.23841	0.00306379	KH domain containing, RNA binding, signal transduction associated 3	15	13992_at
Gm10387	5.83717	6.13084	5.90473	6.15012	6.22149	6.32358	5.70099	6.04594	5.80522	5.85556	5.95961	5.73519	6.05865	6.05868	5.72745	5.72904	5.70845	5.95823	6.21762	6.495	5.89104	6.21505	6.15538	6.07225	-1.18447	0.0151527	1.23197	0.00347609	predicted gene 10387	11	100038730_at
Nnat	7.42566	7.32423	7.30812	7.44844	7.36911	7.37712	7.51856	7.19288	7.68566	7.22622	7.59387	7.32774	7.26288	7.19114	7.09266	7.45978	7.20247	7.40044	7.42695	7.49361	7.5215	7.68856	7.67524	7.48723	1.03434	0.527807	1.21472	0.000937475	neuronatin	2	18111_at
Zc3h13	8.23986	8.17099	8.34116	8.07693	8.29668	8.03342	8.24529	7.95453	8.16515	8.32016	8.00285	8.35145	8.09404	8.12505	7.95666	7.99218	7.87952	8.01211	8.54926	8.22752	8.14393	8.36228	8.25947	8.18764	-1.01391	0.78842	1.21287	0.000713531	zinc finger CCCH type containing 13	14	67302_at
H2afy2	7.58531	7.51072	7.5081	7.71685	7.57738	7.53157	7.70554	7.42431	7.86316	7.49527	7.57339	7.61005	7.60604	7.32306	7.56001	7.45682	7.55805	7.73982	7.72699	7.83222	7.85129	7.80337	7.99893	7.69741	1.02832	0.571757	1.21229	0.000464913	H2A histone family, member Y2	10	404634_at
Slc38a1	9.41524	9.62124	9.72782	9.5804	10.1425	9.7187	9.38191	9.61571	9.53671	9.41972	9.76838	9.77571	9.46408	9.41175	9.67993	9.53245	9.48536	9.59854	9.79609	9.95666	9.81477	9.68821	9.67995	9.86023	-1.0852	0.187523	1.20634	0.00443969	solute carrier family 38, member 1	15	105727_at
Phf11c	6.55943	6.7058	6.41004	6.44946	6.5156	6.5352	6.38198	6.34993	6.35703	6.31517	6.66054	6.41996	5.93335	6.31702	6.06792	6.41977	6.42963	6.40528	6.5853	6.51907	6.56715	6.40418	6.75169	6.33261	-1.08309	0.184696	1.20122	0.0040447	PHD finger protein 11C	14	628705_at
Ccdc3	7.82974	7.63394	7.83744	7.88956	7.88363	8.01079	7.79993	7.70777	7.87803	7.71511	7.99043	7.68727	7.86332	7.4426	7.64748	7.56962	7.62775	7.75746	7.89377	7.88946	7.90934	7.83061	7.81059	8.13989	-1.03605	0.479231	1.19823	0.000991994	coiled-coil domain containing 3	2	74186_at
Mettl21a	6.02403	5.84845	6.0913	5.90638	6.06663	6.1789	6.11343	5.92107	6.02893	5.97107	6.04756	6.10589	5.80478	6.04543	5.71535	5.8611	5.70383	5.92899	6.1518	6.32631	5.99242	6.08562	6.02481	6.03687	1.00838	0.866628	1.19725	0.00100987	methyltransferase like 21A	1	67099_at
Slc39a4	11.5078	11.5015	11.4323	11.4312	11.4825	11.2907	11.3498	11.3268	11.0304	11.3042	11.2933	11.625	11.3266	11.0522	11.1393	11.226	11.1393	11.2565	11.6844	11.3634	11.2598	11.4685	11.4954	11.4136	-1.0863	0.110061	1.19544	0.00131364	solute carrier family 39 (zinc transporter), member 4	15	72027_at
Tuba1a	9.36449	9.37641	9.29458	9.37654	9.37022	9.33256	9.37715	9.16356	9.41004	9.13864	9.44854	9.09348	9.13802	9.34101	8.89929	9.00747	9.2449	9.34871	9.4379	9.41254	9.45912	9.49236	9.30701	9.3831	-1.05743	0.253786	1.19094	0.00103837	tubulin, alpha 1A	15	22142_at
Ncam2	5.26884	5.44571	5.53297	5.51653	5.40121	5.44233	5.3734	5.39197	5.62984	5.37799	5.47907	5.1912	5.17651	5.00148	5.09098	5.33676	5.3296	5.41188	5.40001	5.53229	5.62565	5.36638	5.50615	5.39992	-1.01914	0.722714	1.1869	0.00300044	neural cell adhesion molecule 2	16	17968_at
Fhl4	4.30014	4.3574	4.57208	4.5952	4.32045	4.28397	4.23648	4.04165	4.11715	4.3452	4.46575	4.03239	4.06468	4.20005	4.18738	4.06441	4.31312	4.17302	4.4314	4.3063	4.36761	4.22105	4.57576	4.56872	-1.14745	0.018857	1.18484	0.00463854	four and a half LIM domains 4	10	14202_at
Uggt2	5.44358	5.73432	5.50196	5.47244	5.41905	5.59571	5.3891	5.39187	5.46903	5.45903	5.83421	5.28855	5.43437	5.45677	5.2066	5.21491	5.40522	5.44773	5.686	5.62161	5.52285	5.74443	5.44551	5.6092	-1.03949	0.490006	1.18427	0.00480056	UDP-glucose glycoprotein glucosyltransferase 2	14	66435_at
Lztr1	10.2105	10.225	10.3302	10.3136	10.1691	10.2213	10.2872	10.049	9.99156	10.2599	10.2501	10.5202	10.2889	10.3174	9.87162	10.1521	10.0781	10.0952	10.5598	10.3255	10.2999	10.4304	10.1873	10.461	-1.01298	0.810631	1.18383	0.00364388	leucine-zipper-like transcriptional regulator, 1	16	66863_at
Sqle	7.89883	7.88689	8.1965	7.83895	8.16057	7.99971	8.00587	8.05302	7.89912	8.05483	8.07067	7.98788	7.85734	7.87049	7.72153	7.64198	7.66584	7.97939	7.88804	8.13321	8.13046	8.19379	7.97484	7.84543	1.01044	0.835116	1.17952	0.00231608	squalene epoxidase	15	20775_at
Fundc2	8.36166	8.47275	8.36294	8.59785	8.39693	8.4396	8.52162	8.37274	8.48012	8.14728	8.54768	8.43109	8.22909	8.31677	8.4249	8.1738	8.23381	8.39308	8.45778	8.75248	8.49515	8.46691	8.60075	8.4146	-1.01527	0.744212	1.17775	0.0013081	FUN14 domain containing 2	X	67391_at
Clcn6	7.24714	7.44396	7.48913	7.1864	7.34731	7.3389	7.1696	7.15028	7.02481	7.20759	7.02761	7.35403	7.31121	7.15574	7.09972	7.12647	6.98716	7.24886	7.65471	7.46573	7.28884	7.47352	7.22752	7.22665	-1.13799	0.0185309	1.17661	0.00386748	chloride channel 6	4	26372_at
4930579F01Rik	4.74219	4.44756	4.66959	4.53495	4.55564	4.48485	4.26847	4.54851	4.63192	4.66129	4.61729	4.70642	4.61051	4.76098	4.70418	4.71288	4.7513	4.4788	4.86013	4.92914	4.88184	4.77968	4.87587	5.07096	-1.0001	0.998408	1.1727	0.00360395	RIKEN cDNA 4930579F01 gene	3	67741_at
Sertm1	7.05394	6.88474	7.11531	6.96894	7.22483	7.03575	7.06303	7.24514	6.98505	7.38283	7.37187	7.05142	7.10079	7.14023	6.87537	6.95181	6.871	7.02238	7.34571	7.23556	7.18411	7.10622	7.12445	7.32942	1.09883	0.0757321	1.17065	0.00449816	serine rich and transmembrane domain containing 1	3	329641_at
Stc2	7.54128	7.59768	7.75621	7.57485	7.78976	7.55045	7.19124	7.54817	7.4082	7.7109	7.54147	7.37572	7.54701	7.46418	7.33825	7.51324	7.51501	7.43334	7.87174	7.76932	7.76489	7.66834	7.4738	7.6174	-1.12695	0.0259049	1.16938	0.00456154	stanniocalcin 2	11	20856_at
Ccdc18	6.39604	6.40916	6.46663	6.27705	6.52737	6.32866	6.31412	6.44618	6.03225	6.18761	6.18768	6.29244	6.10248	6.12433	6.19062	6.11599	6.06797	6.01316	6.56066	6.47659	6.20568	6.22231	6.35047	6.14178	-1.11531	0.0394523	1.16783	0.0046526	coiled-coil domain containing 18	5	73254_at
Prim2	7.66836	7.71832	7.66145	7.95225	7.86742	7.76472	7.73107	7.59392	7.76293	7.66636	7.79659	7.57221	7.7106	7.59398	7.58627	7.3671	7.62716	7.82037	7.90547	7.83277	7.8254	7.86476	7.82911	7.7841	-1.06062	0.192938	1.16691	0.00153486	DNA primase, p58 subunit	1	19076_at
Sh3pxd2b	7.16855	7.34694	7.44393	7.23451	7.33185	7.42989	7.37908	7.42588	7.2057	7.25487	7.28221	7.29065	7.27569	7.09939	7.23168	7.11617	7.12889	7.15933	7.39685	7.3917	7.28855	7.52973	7.41152	7.31314	-1.01364	0.735654	1.16478	0.000617446	SH3 and PX domains 2B	11	268396_at
Dusp3	8.48207	8.60184	8.70326	8.7839	8.73196	8.64969	8.65377	8.54079	8.51796	8.5716	8.48236	8.7178	8.57334	8.45812	8.38769	8.43643	8.45967	8.65168	8.85767	8.75267	8.62905	8.75223	8.52833	8.76367	-1.05561	0.207657	1.16429	0.00109817	dual specificity phosphatase 3 (vaccinia virus phosphatase VH1-related)	11	72349_at
Phka1	7.90764	7.74723	7.90284	7.73622	7.7252	7.74625	7.6676	7.67697	7.56126	7.57825	7.67097	7.59619	7.67104	7.76073	7.38584	7.58604	7.58401	7.53308	7.80783	7.85854	7.73934	7.84217	7.79913	7.77418	-1.1243	0.00457605	1.16211	0.000468284	phosphorylase kinase alpha 1	X	18679_at
Fam114a1	9.0075	9.09505	9.16013	9.14416	9.2142	9.00585	9.08915	9.0702	9.11041	9.1348	9.08651	9.16576	8.96205	9.15808	8.89946	8.94617	8.92914	9.07376	9.39704	9.16358	9.18472	9.10937	9.14348	9.22702	1.00346	0.926015	1.15623	0.000475786	family with sequence similarity 114, member A1	5	68303_at
5830428H23Rik	10.327	10.5047	10.5456	10.4099	10.4616	10.4047	10.3312	10.4938	10.264	10.3561	10.2018	10.16	10.3121	10.2238	10.237	10.2053	10.2477	10.2433	10.505	10.5917	10.3896	10.5879	10.384	10.2662	-1.10275	0.0210402	1.15605	0.00111482	RIKEN cDNA 5830428H23 gene	19	414758_at
Tram2	8.13384	8.28318	8.35137	8.16348	8.29857	8.39177	8.10745	8.4042	8.08009	8.01965	8.17851	8.11839	8.11158	8.12645	8.09541	8.04323	8.079	8.16798	8.34057	8.44761	8.29941	8.36059	8.16372	8.26447	-1.08597	0.0554696	1.15572	0.001514	translocating chain-associating membrane protein 2	1	170829_at
Gusb	10.128	10.321	10.4213	10.273	10.289	10.3087	10.1745	10.2911	10.0003	10.1648	10.0914	10.4875	10.2839	10.293	10.1753	10.1756	10.1121	10.2881	10.5588	10.528	10.2909	10.48	10.2946	10.4258	-1.06331	0.19238	1.15537	0.0038562	glucuronidase, beta	5	110006_at
Nuf2	6.84998	6.7277	7.0355	6.96872	7.09165	6.96589	6.92832	6.98167	6.79827	6.80453	6.8418	6.92084	6.78402	6.82404	6.85304	6.81508	6.71482	6.79071	6.97088	7.10991	7.17742	6.86685	6.985	6.92032	-1.04295	0.341175	1.15518	0.00243084	NUF2, NDC80 kinetochore complex component, homolog (S. cerevisiae)	1	66977_at
Gm3258	8.3335	8.36237	8.24703	8.41855	8.33655	8.28412	8.46113	8.28696	8.30349	8.42125	8.38781	8.54497	8.10599	8.23174	8.08316	8.30964	8.27849	8.11879	8.43671	8.37647	8.36026	8.4831	8.424	8.28224	1.05014	0.196407	1.15335	0.000587445	predicted gene 3258	10	100041294_at
Lipa	11.2644	11.4575	11.4761	11.3938	11.511	11.3204	11.3897	11.2323	11.2176	11.3713	11.4569	11.4651	11.2081	11.2134	11.4256	11.3677	11.3264	11.1865	11.7268	11.4517	11.5272	11.457	11.3664	11.4284	-1.0341	0.43656	1.15265	0.00229275	lysosomal acid lipase A	19	16889_at
Mzt1	8.52005	8.44139	8.69337	8.68022	8.49328	8.55236	8.57076	8.56744	8.31325	8.32995	8.42305	8.63583	8.50614	8.33193	8.33232	8.39357	8.41927	8.49697	8.71086	8.55215	8.58844	8.57143	8.73177	8.53573	-1.06442	0.147235	1.15005	0.00233691	mitotic spindle organizing protein 1	14	76789_at
Gpr161	5.81364	5.94751	5.90858	5.82778	5.9696	6.13267	5.92957	6.0601	6.1628	6.08223	6.00158	5.93256	5.78067	5.83596	5.77287	5.96317	5.76817	5.75291	5.99726	6.11303	5.96773	6.09136	5.95777	5.93441	1.06795	0.14275	1.14708	0.00381032	G protein-coupled receptor 161	1	240888_at
Brinp2	4.29623	4.40355	4.31453	4.29438	4.38926	4.25931	4.21996	4.28482	4.51833	4.35168	4.23655	4.27066	4.07768	4.18153	4.25002	4.20591	4.28638	4.14478	4.5343	4.3603	4.37224	4.47733	4.34405	4.19032	-1.00873	0.841023	1.13974	0.00489858	bone morphogenic protein/retinoic acid inducible neural-specific 2	1	240843_at
Nrep	10.2931	10.4378	10.4097	10.3467	10.2964	10.4692	10.2488	10.3366	10.422	10.1832	10.5256	10.2369	10.2499	10.2288	10.2387	10.292	10.2872	10.2049	10.4301	10.5449	10.4924	10.4422	10.3656	10.3269	-1.03522	0.356378	1.13558	0.00176426	neuronal regeneration related protein	18	27528_at
Tpx2	7.5519	7.47361	7.5083	7.31852	7.66278	7.60818	7.4527	7.5371	7.49062	7.55341	7.46739	7.39615	7.39078	7.44081	7.45393	7.54849	7.3326	7.47023	7.6201	7.63107	7.73141	7.60104	7.57364	7.55193	-1.02644	0.49832	1.13188	0.0028738	TPX2, microtubule-associated protein homolog (Xenopus laevis)	2	72119_at
Zufsp	8.32528	8.18343	8.39781	8.3912	8.18403	8.28469	8.39863	8.23749	8.19937	8.29888	8.25835	8.11565	8.22159	8.18501	7.99386	8.20619	8.23066	8.2579	8.43167	8.39232	8.27524	8.23907	8.44093	8.38516	-1.03026	0.456762	1.13147	0.00400636	zinc finger with UFM1-specific peptidase domain	10	72580_at
Spag7	7.62025	7.63342	7.54388	7.63591	7.64875	7.4846	7.53736	7.33555	7.45284	7.63113	7.38513	7.6049	7.49272	7.48336	7.50577	7.59772	7.37555	7.5024	7.69172	7.69304	7.72562	7.59946	7.66241	7.64693	-1.07424	0.0656039	1.13049	0.00271648	sperm associated antigen 7	11	216873_at
Endod1	10.0455	9.91866	9.93961	9.97215	10.0695	10.0857	9.83929	10.0273	9.79044	9.712	10.03	10.0715	9.89134	9.88263	9.85008	9.95444	9.90938	9.83227	10.11	10.2024	9.99501	10.0697	9.98563	10.0117	-1.06689	0.111057	1.12954	0.00435581	endonuclease domain containing 1	9	71946_at
Tbc1d8b	8.50014	8.53918	8.66627	8.61208	8.54112	8.6254	8.53997	8.48098	8.42094	8.49055	8.53557	8.65017	8.41407	8.4897	8.45199	8.36042	8.45663	8.39789	8.68471	8.61662	8.59596	8.47297	8.68212	8.49522	-1.04319	0.223889	1.11947	0.00244683	TBC1 domain family, member 8B	X	245638_at
Krt19	11.7375	11.8207	11.6046	11.7284	11.6801	11.5964	11.7016	11.7409	11.797	11.6632	11.5897	11.6879	11.6709	11.6879	11.7412	11.6746	11.6872	11.6486	11.5758	11.5636	11.4582	11.616	11.5661	11.4843	1.00147	0.963146	-1.10274	0.004215	keratin 19	11	16669_at
Dgkd	9.18433	9.21653	9.23192	9.2155	9.11998	9.12616	9.2316	9.17632	9.24289	9.29242	9.03746	9.251	9.32091	9.37643	9.24738	9.23206	9.3123	9.33881	9.09381	9.09052	9.15759	9.2584	9.23652	9.10959	1.01599	0.634139	-1.1072	0.00439259	diacylglycerol kinase, delta	1	227333_at
Eif4ebp1	9.57974	9.53575	9.41733	9.59282	9.46852	9.51146	9.47847	9.66989	9.49035	9.45842	9.66388	9.59888	9.66291	9.69108	9.61181	9.66747	9.70375	9.61817	9.43678	9.52616	9.61834	9.49557	9.38615	9.52255	1.02981	0.393263	-1.11853	0.0025267	eukaryotic translation initiation factor 4E binding protein 1	8	13685_at
Cnnm4	8.81535	8.81879	8.73526	8.72909	8.79073	8.70588	8.8002	8.91602	8.87194	8.81702	8.68146	8.87638	8.79255	8.82405	8.82845	8.78862	8.79903	8.71386	8.56961	8.74993	8.53731	8.68242	8.7147	8.4932	1.04342	0.227376	-1.12238	0.00224781	cyclin M4	1	94220_at
Shb	8.71798	8.8715	8.68966	8.61116	8.68857	8.6222	8.62869	8.59516	8.51182	8.57102	8.49817	8.66645	8.72023	8.82769	8.89492	8.67268	8.67433	8.69087	8.55862	8.56805	8.5154	8.65715	8.62629	8.54333	-1.08796	0.024608	-1.124	0.00264769	src homology 2 domain-containing transforming protein B	4	230126_at
Marc2	9.87259	9.74048	9.82743	9.79575	9.96409	9.86541	9.99197	9.97387	10.0588	9.94066	9.97326	9.90493	9.81661	10.1003	9.96102	9.9078	9.88784	9.87117	9.77514	9.68878	9.71339	9.74272	9.87783	9.72423	1.09401	0.013824	-1.12541	0.00175217	mitochondrial amidoxime reducing component 2	1	67247_at
Sfxn1	9.75204	9.67169	9.64493	9.68669	9.71795	9.66624	9.78603	9.76509	9.78499	9.72155	9.6368	9.65104	9.68764	9.55046	9.73877	9.68825	9.73349	9.72899	9.46751	9.46953	9.54777	9.48506	9.6147	9.51033	1.02408	0.445743	-1.12671	0.000556161	sideroflexin 1	13	14057_at
D630039A03Rik	8.13436	8.03352	7.9979	7.84699	8.11771	8.04375	8.16819	8.19807	8.01011	7.98378	8.20737	8.12326	8.12756	8.15611	8.20718	8.20341	8.12919	7.98769	7.98985	7.95914	7.90644	7.93625	8.12294	7.82156	1.06149	0.151015	-1.13222	0.00461262	RIKEN cDNA D630039A03 gene	4	242484_at
Slc39a5	10.5083	10.506	10.4132	10.4938	10.5541	10.3811	10.4951	10.5993	10.5276	10.436	10.3893	10.5061	10.5129	10.5597	10.4378	10.4625	10.3627	10.4555	10.3781	10.2276	10.2124	10.2864	10.4116	10.1835	1.01125	0.746079	-1.13439	0.000933714	solute carrier family 39 (metal ion transporter), member 5	10	72002_at
Olfr12	4.51776	4.3604	4.38204	4.45584	4.50929	4.55884	4.53745	4.40488	4.50846	4.54255	4.47655	4.3537	4.55558	4.45366	4.49805	4.5781	4.39123	4.61519	4.23928	4.2904	4.38258	4.1961	4.42529	4.46133	1.00457	0.913606	-1.13509	0.00491123	olfactory receptor 12	1	257890_at
Dgka	10.0584	10.0019	9.92018	9.92178	9.97716	9.91278	10.0125	10.132	10.0754	9.84281	9.83997	9.90761	9.94399	9.87795	10.0566	9.96676	10.0241	9.91854	9.67116	9.80664	9.67755	9.74936	9.91106	9.81933	1.00209	0.956211	-1.14247	0.00137098	diacylglycerol kinase, alpha	10	13139_at
Cxcl1	4.87927	4.99635	4.98405	4.98934	5.0163	4.71142	4.79825	4.92207	4.91497	5.14775	4.96801	5.0844	5.00201	5.13634	5.09228	5.09304	5.05369	5.10124	4.85507	4.75662	4.90579	4.85042	4.9163	5.00466	1.03034	0.511215	-1.14734	0.00473133	chemokine (C-X-C motif) ligand 1	5	14825_at
Plcd1	8.3524	8.08174	8.052	8.26127	8.29271	8.25969	8.32573	8.16381	8.2077	8.23627	8.14653	8.06443	8.16528	8.30436	8.27964	8.28781	8.19955	8.27199	8.06412	8.04407	7.99325	7.83341	8.23807	8.13394	-1.01811	0.678743	-1.14894	0.00301049	phospholipase C, delta 1	9	18799_at
Sema4d	6.84305	6.76714	6.89224	6.66415	6.7987	6.93319	6.93755	6.85474	6.87695	6.60731	6.62776	6.57777	7.02708	6.82582	6.93952	6.83853	6.91524	6.86031	6.67702	6.80419	6.67992	6.67601	6.68374	6.6833	-1.04928	0.293614	-1.14901	0.00439203	sema domain, immunoglobulin domain (Ig), transmembrane domain (TM) and short cytoplasmic domain, (semaphorin) 4D	13	20354_at
Fam195a	7.9649	7.76365	7.87356	7.94068	8.03601	7.75846	7.92486	7.74719	7.87936	8.07991	7.80194	7.94302	8.07201	8.07657	7.94288	7.90076	8.02937	7.95693	7.68424	7.75153	7.84874	7.63984	7.88274	7.93158	1.00452	0.918187	-1.154	0.00260803	family with sequence similarity 195, member A	17	68241_at
Scml4	6.25462	6.23417	6.28434	6.34215	6.16416	6.31619	6.43984	6.41196	6.49741	6.29657	6.35451	6.39647	6.22797	6.35292	6.52264	6.56194	6.39522	6.4615	6.2583	6.1204	6.10343	6.10352	6.25434	6.42996	1.09697	0.0495032	-1.15565	0.00327541	sex comb on midleg-like 4 (Drosophila)	10	268297_at
Slc22a18	8.83747	8.59422	8.50859	8.69486	8.91498	8.66551	8.70924	8.68882	8.57276	8.57494	8.71451	8.69268	8.68803	8.76625	8.79852	8.81841	8.8449	8.76945	8.64593	8.47953	8.5327	8.43157	8.67411	8.66451	-1.03081	0.469849	-1.15631	0.00149809	solute carrier family 22 (organic cation transporter), member 18	7	18400_at
Tcea3	8.11464	8.15799	8.02253	8.20906	8.15766	8.06231	8.12187	8.27422	8.25455	8.08288	8.15483	8.10328	8.05825	8.0882	8.37722	8.26981	8.12711	8.1991	8.00938	7.91225	8.06468	7.99082	8.15931	7.70499	1.03138	0.495532	-1.15913	0.00256313	transcription elongation factor A (SII), 3	4	21401_at
Zhx2	7.45824	7.36501	7.54382	7.55105	7.50297	7.47192	7.56039	7.54997	7.5511	7.57014	7.7344	7.65046	7.63828	7.622	7.45803	7.39643	7.50516	7.45858	7.26948	7.26866	7.38616	7.33259	7.33447	7.19653	1.08717	0.0319704	-1.16078	0.000377261	zinc fingers and homeoboxes 2	15	387609_at
Aqp1	8.58361	8.68754	8.60156	8.57357	8.55563	8.5851	8.49322	8.67018	8.57255	8.28403	8.58413	8.47457	8.69853	8.40548	8.72133	8.65178	8.54599	8.71447	8.1922	8.39178	8.43757	8.49086	8.58893	8.32803	-1.06048	0.208181	-1.16315	0.00247408	aquaporin 1	6	11826_at
Capn9	6.68555	6.58515	6.34186	6.68951	6.70495	6.63353	6.78302	6.65948	6.74615	6.83254	6.67321	6.84846	6.64008	6.72638	6.74033	6.73163	6.68916	6.68438	6.4617	6.34338	6.43634	6.58233	6.55294	6.52056	1.10987	0.0205897	-1.16402	0.00126841	calpain 9	8	73647_at
Dusp13	4.77263	4.61006	4.54848	4.72473	4.88758	4.92993	4.42305	4.72393	4.53268	4.67983	4.60516	4.55647	4.99496	4.73313	4.85611	4.83652	4.74872	4.74995	4.44484	4.53135	4.65472	4.57424	4.67177	4.7195	-1.11629	0.0332362	-1.16513	0.00420866	dual specificity phosphatase 13	14	27389_at
Tmco4	8.26392	8.23394	8.13668	8.29814	8.37656	8.23827	8.24129	8.08694	8.24202	8.22396	8.27126	8.34037	8.18716	8.51093	8.34374	8.41888	8.27995	8.30674	8.18692	8.00759	8.04112	8.13072	8.13701	8.21749	-1.0165	0.67732	-1.16561	0.000472155	transmembrane and coiled-coil domains 4	4	77056_at
Myc	8.59596	8.78588	8.68323	8.5995	8.65898	8.62374	8.45834	8.78397	8.54992	8.57315	8.54519	8.61502	8.95353	8.65679	8.72695	8.73497	8.80482	8.71585	8.55561	8.50753	8.79836	8.61898	8.31575	8.46311	-1.04992	0.292972	-1.16656	0.00204054	myelocytomatosis oncogene	15	17869_at
Gabrr1	4.58672	4.43958	4.59105	4.47932	4.62762	4.28992	4.25948	4.33764	4.17607	4.26957	4.45821	4.38872	4.67316	4.5665	4.54552	4.60102	4.57009	4.35492	4.20387	4.22616	4.43279	4.27921	4.37431	4.45726	-1.13873	0.0102975	-1.16711	0.00281166	gamma-aminobutyric acid (GABA) C receptor, subunit rho 1	4	14408_at
Olfr322	4.90097	4.80689	4.82166	4.75372	4.72817	4.59135	4.88651	4.76352	4.7104	4.69297	4.7818	4.87692	4.952	4.94728	4.93832	4.8622	4.98366	4.81689	4.54027	4.61209	4.83481	4.86563	4.70917	4.59666	1.01271	0.780852	-1.16766	0.00175027	olfactory receptor 322	11	404346_at
Pecr	8.5734	8.69665	8.67019	8.72931	8.63725	8.73153	8.48592	8.75498	8.59637	8.48707	8.60936	8.60449	8.59717	8.67506	8.71047	8.60411	8.7881	8.60636	8.50845	8.66907	8.36053	8.30062	8.60861	8.18367	-1.05948	0.217225	-1.16882	0.00194512	peroxisomal trans-2-enoyl-CoA reductase	1	111175_at
Bpnt1	11.401	11.1886	11.2668	11.2608	11.1567	10.9859	11.297	11.1487	11.3737	11.3138	11.1928	11.2783	11.2675	11.1768	11.5206	11.4548	11.4462	11.3423	11.1178	11.077	11.1963	11.0017	11.333	11.1318	1.04063	0.387661	-1.16886	0.00179396	bisphosphate 3'-nucleotidase 1	1	23827_at
Eef2k	7.54219	7.76338	7.68227	7.53501	7.39274	7.50636	7.34859	7.41733	7.56641	7.46014	7.40431	7.37476	7.73935	7.52197	7.59425	7.77894	7.71713	7.57485	7.4085	7.48182	7.4143	7.48469	7.46222	7.31435	-1.10323	0.0263159	-1.17021	0.000792109	eukaryotic elongation factor-2 kinase	7	13631_at
Elmod3	8.3558	8.13313	8.31999	8.34806	8.40507	8.1246	8.40953	8.11399	8.24789	8.37128	8.19955	8.40864	8.41523	8.39006	8.25974	8.45246	8.45845	8.36349	8.17473	7.82748	8.14638	8.25479	8.28088	8.29423	1.00745	0.88122	-1.17026	0.00335934	ELMO/CED-12 domain containing 3	6	232089_at
Itgb2	6.94406	6.68804	6.67018	6.73066	6.63819	6.77013	7.08338	6.6546	6.79129	6.84972	6.91725	6.98081	7.12096	7.013	7.12184	6.97701	6.96268	6.94714	6.88795	6.62092	6.87001	6.8092	6.66763	6.92483	1.10137	0.0571532	-1.17041	0.00307949	integrin beta 2	10	16414_at
Lamc3	6.21327	6.09367	6.00323	5.99781	5.97702	5.96056	6.11652	6.07568	6.38427	6.29392	5.95974	6.11279	6.35163	6.19538	6.17008	6.21523	6.15414	6.25473	6.01073	5.7968	5.87474	6.17101	6.01008	6.09713	1.0839	0.120836	-1.17293	0.00362566	laminin gamma 3	2	23928_at
4930590J08Rik	4.4607	4.21568	4.3642	4.31963	4.46907	4.26614	4.4107	4.34237	4.25837	4.47274	4.21748	4.25938	4.53973	4.34604	4.50206	4.55171	4.40992	4.43128	4.01535	4.31274	4.33794	4.29765	4.26384	4.1693	-1.01565	0.733013	-1.17337	0.00133983	RIKEN cDNA 4930590J08 gene	6	381798_at
Atoh1	8.39317	8.37819	8.36092	8.37344	8.29058	8.30268	8.36594	8.60691	8.35463	8.26949	8.21579	8.3336	8.40049	8.39622	8.45806	8.45006	8.4836	8.41093	8.05377	8.33675	8.04241	8.30215	8.21535	8.2536	1.00549	0.893064	-1.17492	0.000402599	atonal homolog 1 (Drosophila)	6	11921_at
Amigo3	7.10798	7.29027	7.14028	7.10756	7.35234	7.13946	7.22158	7.09328	6.99849	6.82834	7.15611	7.30572	7.43793	7.3583	6.9198	7.27128	7.22983	7.15865	6.99439	6.83493	7.03504	6.98273	7.03779	7.06068	-1.06368	0.264733	-1.17966	0.00491485	adhesion molecule with Ig like domain 3	9	320844_at
Plk5	5.228	4.93953	5.06236	5.01941	5.11408	4.96177	5.04383	5.17802	5.15275	4.95951	4.84988	5.12709	5.3653	5.31293	5.2743	5.26248	5.19358	5.09864	4.93481	4.88827	5.11266	5.06782	4.95302	5.09481	-1.00163	0.972696	-1.18316	0.00126179	polo-like kinase 5	10	216166_at
Akna	7.39937	7.22404	7.18178	7.22977	7.02982	7.37426	7.36121	7.28557	7.25962	7.0176	7.15408	7.3151	7.5765	7.31727	7.44471	7.38144	7.46446	7.39205	7.12009	7.12108	7.30057	7.23723	6.96682	7.35822	-1.00531	0.915692	-1.18542	0.00182933	AT-hook transcription factor	4	100182_at
Abcg5	11.8228	11.7694	11.705	11.8073	11.6693	11.7127	11.7868	11.6664	11.7161	11.7677	11.6723	11.6311	11.7379	11.7699	11.8138	11.8773	11.8605	11.8383	11.5372	11.4714	11.5079	11.4929	11.7943	11.6092	-1.02884	0.420811	-1.18712	3.07665e-05	ATP-binding cassette, sub-family G (WHITE), member 5	17	27409_at
Nr3c2	7.48381	7.63067	7.35959	7.60608	7.51004	7.62976	7.69966	7.65355	7.59533	7.39879	7.42592	7.49497	7.60593	7.57504	7.34535	7.52518	7.53445	7.51989	7.28116	7.2526	7.15776	7.28599	7.5401	7.09922	1.00559	0.908375	-1.1877	0.00122286	nuclear receptor subfamily 3, group C, member 2	8	110784_at
Mef2b	4.60117	4.58104	4.28279	4.55953	4.39939	4.53685	4.8278	4.70346	4.64832	4.70166	4.75984	4.73219	4.75717	4.88581	4.73919	4.72178	4.63088	4.84894	4.54993	4.60725	4.15513	4.59042	4.61832	4.57087	1.17725	0.00308255	-1.18809	0.00192744	myocyte enhancer factor 2B	8	17259_at
Ptprc	8.74933	8.58431	8.66496	8.61839	8.16941	8.62401	8.84109	8.45082	8.5583	8.41611	8.65849	8.7345	8.8467	8.82865	8.84494	8.75728	8.78402	8.89404	8.59436	8.52557	8.71892	8.53757	8.4646	8.61317	1.02917	0.588194	-1.1894	0.00253833	protein tyrosine phosphatase, receptor type, C	1	19264_at
Car4	5.91749	5.90778	5.6955	5.69785	5.77024	5.48189	5.66399	5.57682	5.74109	5.60782	5.56618	5.63318	5.69353	5.73712	5.80716	5.94528	5.58802	5.72045	5.51306	5.48441	5.30211	5.56016	5.62371	5.50129	-1.08193	0.129704	-1.19014	0.00174397	carbonic anhydrase 4	11	12351_at
Adck3	8.13515	7.94584	7.84876	8.18694	8.19028	7.8777	8.32751	8.24206	8.18496	8.11584	8.03272	8.23941	8.25571	8.2928	8.14434	8.33837	8.21242	8.06289	7.93524	7.8717	8.01456	8.00368	8.12218	7.84546	1.11701	0.0247814	-1.19109	0.000799923	aarF domain containing kinase 3	1	67426_at
Gpr55	5.5801	5.28065	5.36338	5.46101	5.3431	5.34052	5.62952	5.54657	5.84017	5.62082	5.6435	5.88849	5.70337	5.72973	5.64785	6.12507	5.86997	5.85978	5.51205	5.30803	5.59659	5.67138	5.57206	5.7616	1.23119	0.00111348	-1.19114	0.00493716	G protein-coupled receptor 55	1	227326_at
Krt80	5.98051	5.80605	5.52246	5.62659	5.74933	5.74391	5.39603	5.64923	5.74883	5.72238	5.76376	5.75604	6.1498	5.98689	5.92207	5.82312	5.88548	6.01847	5.73246	5.77386	5.74986	5.60616	5.58548	5.81915	-1.0464	0.40057	-1.1918	0.00255206	keratin 80	15	74127_at
Klf4	8.83463	8.82795	8.89601	9.05764	9.15904	8.80356	8.9869	9.09521	8.99467	9.05323	8.9339	8.93929	8.91284	8.92288	9.15017	9.01668	9.02294	8.89694	8.49216	8.76326	8.68336	8.81093	8.85871	8.77478	1.05025	0.28062	-1.19461	0.000410803	Kruppel-like factor 4 (gut)	4	16600_at
Apod	4.68913	4.54715	4.47336	4.53948	4.60384	4.47798	4.54393	4.70333	4.54399	4.50445	4.58956	4.54635	4.92774	4.7278	4.57223	4.71204	4.6086	4.85691	4.39582	4.44756	4.46268	4.31107	4.35697	4.87914	1.0117	0.830882	-1.19638	0.00241086	apolipoprotein D	16	11815_at
Vgll2	4.34388	4.25888	4.42601	4.38691	4.37538	4.17748	4.26024	4.50328	4.35567	4.56526	4.18996	4.43228	4.52262	4.50298	4.43252	4.67769	4.57041	4.54035	4.20394	4.22758	4.37102	4.12822	4.37823	4.38152	1.03984	0.411848	-1.19693	0.000627085	vestigial like 2 homolog (Drosophila)	10	215031_at
Abcg8	11.0547	10.9871	10.9126	11.0514	11.0322	10.9379	11.1489	10.8669	10.887	10.9729	10.9374	11.123	11.08	11.173	10.9633	11.2032	11.1747	11.0611	10.9194	10.7815	10.7542	10.7947	10.9756	10.8633	-1.00462	0.904952	-1.19839	5.38964e-05	ATP-binding cassette, sub-family G (WHITE), member 8	17	67470_at
Aldh1l1	7.86143	7.71865	7.83439	7.84816	8.06968	7.71019	8.09505	8.08972	7.93605	8.12281	7.73698	7.97714	7.77852	7.90747	7.96812	7.94142	7.84371	7.95888	7.48134	7.55947	7.51652	7.74751	8.02371	7.49328	1.11153	0.0678471	-1.19974	0.00278869	aldehyde dehydrogenase 1 family, member L1	6	107747_at
Gamt	9.02117	8.9025	9.02234	9.1224	9.05744	9.09354	9.00296	9.34763	9.28685	9.04852	9.31162	8.97873	9.26881	9.326	9.02652	9.16049	9.27166	9.44028	8.82812	8.88395	9.34685	8.83533	9.15988	8.85165	1.09138	0.147436	-1.20135	0.00411243	guanidinoacetate methyltransferase	10	14431_at
Bmp3	7.79875	8.05854	7.97805	7.79522	7.64445	7.81162	7.75045	7.71931	7.72377	7.85219	7.81904	7.69778	7.96917	7.9752	7.82048	7.98137	8.13809	7.80602	7.69118	7.76852	7.57245	7.68204	7.66138	7.72512	-1.06241	0.17537	-1.20159	0.00022183	bone morphogenetic protein 3	5	110075_at
Pigr	11.0424	10.8381	10.641	10.9134	11.0722	10.8066	11.214	11.0079	11.1232	11.1944	11.0318	11.063	11.0043	11.0966	10.9966	11.0635	11.0321	11.0053	10.5826	10.3419	10.8132	10.9315	11.105	10.7828	1.16482	0.0166664	-1.20879	0.00374178	polymeric immunoglobulin receptor	1	18703_at
Plaur	6.08009	6.32378	6.13813	6.24099	6.257	6.45417	6.04127	6.01867	5.98976	6.06143	6.16415	6.41311	6.39196	6.23062	6.7808	6.4195	6.47935	6.36918	6.13482	6.16427	6.21006	6.26899	6.06484	6.13547	-1.09756	0.109437	-1.21601	0.00164477	plasminogen activator, urokinase receptor	7	18793_at
Krt20	11.3167	11.2365	11.131	11.2182	11.5777	11.1059	11.2427	11.133	11.3679	11.3403	11.2046	11.1847	11.0611	11.0751	11.6519	11.3973	11.3431	11.2743	10.8706	10.8791	11.0946	10.8764	11.2806	11.1047	-1.01311	0.836241	-1.21655	0.00410163	keratin 20	11	66809_at
Cyp2d22	8.12963	8.10016	7.96735	7.97697	8.24195	7.87523	8.17818	7.88981	8.22574	8.22512	7.94884	7.87033	8.05677	8.05587	8.21266	8.20549	8.00619	8.09287	7.93117	7.64046	7.76011	7.85284	8.09919	7.64717	1.00541	0.922084	-1.21685	0.00120275	cytochrome P450, family 2, subfamily d, polypeptide 22	15	56448_at
Selplg	6.62954	6.42991	6.34413	6.42384	6.21795	6.5201	6.80037	6.55594	6.59502	6.45703	6.69216	6.73072	6.98718	7.03045	6.79148	6.73352	6.74092	6.817	6.83244	6.31654	6.60003	6.47657	6.45434	6.72079	1.15746	0.0163255	-1.21698	0.00185602	selectin, platelet (p-selectin) ligand	5	20345_at
Gm16500	4.50326	4.55148	4.27831	4.43163	4.47303	4.61569	4.48526	4.54317	4.53491	4.56673	4.45291	4.53349	4.91434	4.65962	4.75908	4.90344	4.6714	4.50096	3.97385	4.58223	4.56791	4.34351	4.67955	4.54473	1.03086	0.627223	-1.21941	0.00327252	predicted gene 16500	3	100039350_at
Dennd1c	6.30982	6.11645	6.12638	6.37891	6.19097	6.29745	6.34763	6.34327	6.29282	6.06202	6.3531	6.29552	6.40966	6.61418	6.49895	6.54326	6.41779	6.44587	6.14417	5.97342	6.25219	6.3973	6.09514	6.34695	1.0322	0.528921	-1.21989	0.00040112	DENN/MADD domain containing 1C	17	70785_at
Parvg	6.11484	5.95584	5.85754	5.71259	5.87013	5.88686	6.19257	5.68196	5.87647	5.95539	5.82194	6.2536	6.50437	6.15924	6.106	6.12561	6.06684	6.35414	6.04262	5.86538	6.03024	5.74855	5.81201	6.0924	1.04537	0.496634	-1.22053	0.00435498	parvin, gamma	15	64099_at
Sp7	4.47207	4.50282	4.40357	4.12215	4.45801	4.17388	4.48686	4.46916	4.67281	4.75986	4.23619	4.31104	4.76248	4.5418	4.64612	4.4708	4.36328	4.68327	4.30734	4.32619	4.33259	4.44816	4.21676	4.08415	1.09726	0.141314	-1.22442	0.00256838	Sp7 transcription factor 7	15	170574_at
Ifna14	4.39934	4.41561	4.30042	4.60657	4.42879	4.35423	4.4421	4.499	4.455	4.32968	4.3736	4.61111	4.51178	4.5844	4.55214	4.60481	4.47177	4.5654	4.1357	4.18546	4.21697	4.27167	4.00761	4.71831	1.02403	0.67543	-1.2247	0.00113187	interferon alpha 14	4	404549_at
Tnfrsf13c	6.47413	5.96141	6.37219	6.10237	6.18041	6.09473	6.54584	6.3345	6.35264	5.97911	6.07328	6.17789	6.5656	6.2226	6.35259	6.35653	6.31519	6.56483	6.11098	6.13957	6.3181	5.9451	5.98573	6.12114	1.03264	0.621321	-1.225	0.00370902	tumor necrosis factor receptor superfamily, member 13c	15	72049_at
Gm10864	4.92153	4.72966	4.53549	4.77302	5.01742	4.92272	4.72318	4.89427	4.96338	5.1688	4.87871	4.92386	5.22276	5.20508	4.92548	5.16268	5.05427	5.07673	4.74502	4.89097	4.73496	4.68879	5.05344	4.75947	1.07827	0.193965	-1.2275	0.00111476	predicted gene 10864	15	100038573_at
1700101E01Rik	4.65419	4.53799	4.86808	4.67219	4.68305	4.66436	4.76021	5.1353	4.65946	4.82914	4.72804	4.80314	4.76208	5.00056	5.1249	4.90708	4.69478	4.95602	4.38899	4.73867	4.49369	4.51957	4.81418	4.71425	1.10132	0.111164	-1.22774	0.00154698	RIKEN cDNA 1700101E01 gene	2	329375_at
Fam65b	6.52239	6.05253	6.10059	6.05605	6.02072	6.23853	6.46568	6.09754	6.0711	5.85458	6.01624	6.07707	6.62418	6.21534	6.45453	6.34049	6.42504	6.35812	6.18441	6.03587	6.32592	5.9268	5.92539	6.2196	-1.04834	0.478835	-1.2311	0.0036624	family with sequence similarity 65, member B	13	193385_at
Khk	9.72918	9.5306	9.64855	9.67147	9.90562	9.61046	9.8371	9.69202	9.90759	9.94249	9.79328	9.78875	9.5724	9.71831	9.9461	9.9606	9.96709	9.7171	9.27225	9.27089	9.71616	9.35931	9.81521	9.63613	1.10514	0.111827	-1.2328	0.00188876	ketohexokinase	5	16548_at
Lrg1	5.57998	5.56902	5.58776	5.34054	5.23577	5.48193	5.5073	5.45658	5.38626	5.31791	5.10752	5.73312	5.53515	5.39286	5.71883	5.90326	5.54586	5.56622	5.36312	5.27644	5.37436	5.15137	5.21715	5.3832	-1.03363	0.600022	-1.24495	0.00147093	leucine-rich alpha-2-glycoprotein 1	17	76905_at
Emr4	6.42731	6.459	6.30619	6.33863	6.25687	6.44427	6.41623	6.24968	6.29117	6.31631	6.41984	6.6362	6.50949	6.60305	6.8875	6.73879	6.51299	6.73011	6.69754	5.87158	6.47771	6.27876	6.44403	6.29985	1.01129	0.865854	-1.24724	0.00221892	EGF-like module containing, mucin-like, hormone receptor-like sequence 4	17	52614_at
Gjb1	6.77024	6.82667	6.60564	6.54781	6.41104	6.5791	6.54563	6.77507	6.60724	6.57046	6.51512	6.53337	6.69359	6.50052	6.76226	6.8583	6.7469	6.64292	6.36747	6.1574	6.31688	6.39516	6.72205	6.29051	-1.02262	0.693732	-1.25339	0.000380343	gap junction protein, beta 1	X	14618_at
Gm20939	7.18622	6.87608	7.08433	6.88358	6.90135	6.83162	6.97109	7.2298	6.45056	6.86734	6.62072	6.6227	7.19193	6.84649	6.9889	6.97829	7.19809	6.86673	6.47989	6.62316	6.79864	6.90159	6.57734	6.72605	-1.12259	0.112727	-1.25466	0.00330183	predicted gene, 20939	17	100044193_at
Plek2	8.53057	8.51676	8.34062	8.42622	8.34978	8.27987	8.44366	8.41345	8.32226	8.34629	8.14673	8.38127	8.3625	8.39608	8.96013	8.70466	8.6343	8.46513	8.19576	8.46556	8.2938	8.18151	8.19841	8.22045	-1.0461	0.412021	-1.25517	0.000232053	pleckstrin 2	12	27260_at
Mmp7	8.37508	8.40074	8.17022	8.40198	8.34697	8.45297	8.26857	8.38111	8.21752	8.06268	7.92947	8.14265	8.51071	7.95909	8.51612	8.36217	8.32371	8.64268	7.95196	8.11054	7.97945	8.22765	8.28189	7.78857	-1.14155	0.0524579	-1.2562	0.00165238	matrix metallopeptidase 7	9	17393_at
Gdpd2	8.34481	8.23418	8.29811	8.47875	8.45466	8.14078	8.47859	8.13813	8.48727	8.42732	8.32671	8.36433	8.40952	8.37789	8.53987	8.50133	8.55548	8.35035	8.23211	7.77046	8.14753	8.08843	8.18195	8.3364	1.03181	0.556967	-1.25666	0.000158516	glycerophosphodiester phosphodiesterase domain containing 2	X	71584_at
B4galt6	9.92802	9.95396	9.81125	9.7666	9.99808	9.89125	9.72444	9.60359	9.89885	9.77208	9.75646	9.64874	9.84087	9.72273	10.3301	10.1315	10.0691	10.0206	9.52635	9.62699	9.74126	9.61577	9.83552	9.79082	-1.11536	0.0450061	-1.25675	0.000138246	UDP-Gal:betaGlcNAc beta 1,4-galactosyltransferase, polypeptide 6	18	56386_at
Pm20d1	9.27007	8.83192	9.31962	9.48784	9.41565	9.28423	9.25724	9.45912	9.2074	9.14544	9.26511	9.33674	9.32974	9.35427	9.23511	9.48809	9.64609	9.45904	9.01998	9.15356	9.10415	9.13546	9.16764	8.94174	1.00716	0.899791	-1.25844	0.000314655	peptidase M20 domain containing 1	1	212933_at
P2ry2	6.2372	6.36985	6.34984	6.32358	5.84004	6.1133	6.15226	5.87064	5.91377	6.33801	6.17377	6.0286	6.37416	6.38701	6.46293	6.46363	6.26428	6.49036	6.33651	6.0748	6.02908	6.00892	5.94909	6.0077	-1.09136	0.15801	-1.26521	0.000522474	purinergic receptor P2Y, G-protein coupled 2	7	18442_at
Slc35g1	8.20471	8.12457	8.13216	8.1528	8.27763	7.98954	8.36414	8.17888	8.38697	8.43587	8.24339	8.15773	8.2525	8.25804	8.34155	8.37764	8.41422	8.3485	7.85719	7.80122	8.22145	7.84302	8.18759	8.01871	1.10772	0.0411226	-1.26916	2.65583e-05	solute carrier family 35, member G1	19	240660_at
Stap1	5.4773	5.14886	5.2771	5.34879	4.67605	5.35388	5.61051	5.218	5.3935	4.98684	5.0935	5.38206	5.79406	5.64878	6.01829	5.4743	5.48001	5.75551	5.43627	5.3376	5.54119	5.25571	5.17109	5.29066	1.04759	0.568773	-1.28023	0.00484412	signal transducing adaptor family member 1	5	56792_at
Serpina11	4.47868	4.36107	4.71436	4.57823	4.53319	4.23343	4.60084	4.24576	4.13363	4.59323	4.36315	4.64441	4.75665	4.75697	4.92567	5.10821	4.52013	4.55422	4.42529	4.07802	4.5086	4.48497	4.53056	4.45342	-1.03741	0.612287	-1.28061	0.00176465	serine (or cysteine) peptidase inhibitor, clade A (alpha-1 antiproteinase, antitrypsin), member 11	12	380780_at
Ifrd1	8.34969	8.72016	8.60641	8.77962	8.99598	8.56518	8.46887	8.58309	8.77506	8.65829	8.88273	8.5131	8.74908	8.96971	9.17161	8.97785	8.97931	9.16694	8.65171	8.65765	8.94405	8.43949	8.46796	8.70844	-1.01582	0.815464	-1.28124	0.000953217	interferon-related developmental regulator 1	12	15982_at
Cyp3a25	11.3663	11.0188	11.225	11.2288	11.1229	11.0992	11.3252	11.0836	11.2693	11.1757	11.2548	11.0001	11.2572	11.4209	11.3584	11.5317	11.4001	11.3537	10.9413	10.6976	11.2179	10.8711	11.4108	10.9591	1.00553	0.92648	-1.29297	0.000174209	cytochrome P450, family 3, subfamily a, polypeptide 25	5	56388_at
Cd22	6.73038	6.35703	6.56089	6.38438	6.1769	6.34593	6.53712	6.619	6.50371	6.14652	6.1945	6.52223	6.89736	6.60319	6.86026	6.66127	6.63395	6.78099	6.14572	6.36928	6.48833	6.48287	6.20316	6.51415	-1.00376	0.953799	-1.29437	0.000372962	CD22 antigen	7	12483_at
Ndrg1	9.76633	10.1063	9.96423	9.76854	9.74165	9.82283	9.77224	9.98316	9.90117	9.8144	9.6246	9.77386	10.0223	9.85134	9.89667	10.0633	9.99832	9.77822	9.35568	9.54207	9.58563	9.76299	9.75663	9.32286	-1.03532	0.521484	-1.30199	3.04627e-05	N-myc downstream regulated gene 1	15	17988_at
Prss30	7.16281	7.06315	6.96389	7.24583	7.61072	7.23149	7.55375	7.48857	7.20889	7.49077	6.84901	6.97972	7.04695	7.37398	7.45918	7.30677	7.27799	7.28091	6.93209	6.68551	6.85007	6.84683	7.17806	6.95387	1.03441	0.672169	-1.30425	0.00243187	protease, serine 30	17	30943_at
Retsat	9.63673	9.60936	9.62621	9.72166	10.1588	9.55705	9.83679	9.64644	9.66924	9.87937	9.67821	9.66011	9.67247	9.7781	9.96846	10.0587	9.89641	9.75634	9.40936	9.14537	9.6609	9.35581	9.7535	9.50269	1.00699	0.916974	-1.30478	0.000446423	retinol saturase (all trans retinol 13,14 reductase)	6	67442_at
Odf3b	7.05098	6.93344	7.13067	7.09372	7.30108	6.76558	7.08635	7.37539	7.28335	7.21626	6.8445	6.8526	7.02776	7.10211	7.29956	6.97952	7.21318	7.12832	6.59266	6.62135	6.64573	6.82564	7.07717	6.68045	1.04524	0.511247	-1.30547	0.000399197	outer dense fiber of sperm tails 3B	15	70113_at
Mt2	12.22	12.5057	12.3955	12.2733	12.3907	12.5151	12.5059	12.3691	12.3766	12.3175	12.3625	12.1309	12.2052	12.5796	12.7307	12.6112	12.5338	12.2179	12.2541	11.5122	12.3291	12.2369	12.0822	12.1007	-1.02784	0.721506	-1.31393	0.00150047	metallothionein 2	8	17750_at
Lrrc26	8.58603	8.74661	8.43183	8.81747	8.37589	8.77323	8.61297	8.83201	8.68572	8.44256	8.51522	8.30723	8.65455	8.52214	8.76861	8.69233	8.90127	8.49727	8.32814	8.20643	8.16435	8.49977	8.19587	8.24922	-1.0395	0.525837	-1.31835	8.71955e-05	leucine rich repeat containing 26	2	227618_at
Areg	7.8599	8.50441	8.54453	8.49629	8.56654	8.13265	7.45996	7.77541	7.92613	7.78152	7.89368	7.7883	8.26721	8.01559	8.29708	8.05271	8.38037	8.43441	7.90605	7.57891	7.73659	7.74662	7.88878	8.09768	-1.49473	2.17261e-05	-1.33372	0.000978236	amphiregulin	5	11839_at
Slc6a20a	10.4512	10.0792	9.98651	10.3939	10.7628	10.2264	10.9323	10.7241	10.899	10.8335	10.728	10.6195	10.6148	10.6663	10.5424	10.8115	10.7977	10.7168	9.99668	9.97055	10.3555	10.195	10.7558	10.3715	1.38773	0.000588667	-1.33554	0.00185716	solute carrier family 6 (neurotransmitter transporter), member 20A	9	102680_at
Akr1b7	4.41123	4.28251	4.68005	4.83938	4.58037	4.44169	4.71272	4.88714	4.40933	4.88517	4.48134	4.63846	4.69515	4.87523	4.97118	5.00332	4.88691	4.50891	4.30215	4.06112	4.61509	4.40798	4.63286	4.33136	1.09416	0.233239	-1.34881	0.000365206	aldo-keto reductase family 1, member B7	6	11997_at
Ppara	8.30276	8.50134	8.34574	8.30342	8.31683	8.43258	8.11159	8.15893	8.26294	8.12119	7.96703	8.28607	8.24502	8.36446	8.44565	8.57057	8.52976	8.18024	7.91597	8.05521	7.80929	7.98093	8.15805	7.80054	-1.16136	0.00465563	-1.3528	9.21675e-07	peroxisome proliferator activated receptor alpha	15	19013_at
Il1rn	6.45875	6.14361	6.12968	6.14909	6.02057	6.09762	5.95539	6.0008	5.94024	5.9151	6.67745	6.41156	6.43192	6.38367	6.73596	6.4718	6.2415	6.71872	6.42706	5.53029	6.33084	5.96906	5.81859	6.19568	-1.01148	0.908458	-1.36795	0.00389874	interleukin 1 receptor antagonist	2	16181_at
Mt1	11.2545	11.4333	11.2927	11.3533	11.3613	11.532	11.4214	11.3042	11.2045	11.2853	11.3541	11.3074	11.3714	11.5688	11.6566	11.7133	11.578	11.2817	11.0658	10.7447	11.214	11.2109	11.0108	11.1454	-1.04129	0.431699	-1.37846	6.39619e-07	metallothionein 1	8	17748_at
2010001E11Rik	6.91644	6.38746	6.63885	6.68044	7.09224	6.66386	6.99261	6.90294	6.94855	6.97756	6.54367	6.66664	6.73542	6.79721	7.31118	7.29391	6.99255	6.75249	6.65446	6.26496	6.53771	6.27306	6.84732	6.44471	1.07832	0.390113	-1.39161	0.000751443	RIKEN cDNA 2010001E11 gene	10	72045_at
Cobl	7.70547	7.83917	7.79832	7.9018	8.14842	7.56597	7.95085	8.04858	8.07847	8.06229	7.51099	7.59887	7.62685	7.55463	8.11674	7.9132	7.81219	7.95031	7.11344	7.4099	7.24576	7.10327	7.8748	7.32312	1.03418	0.713021	-1.39855	0.00111408	cordon-bleu WH2 repeat	11	12808_at
Gstm3	8.57945	8.7256	8.48037	8.51864	8.68071	8.16599	8.82699	8.61748	8.7756	8.91072	8.10669	8.40958	8.53079	8.40198	9.10681	8.90478	8.81698	8.83557	8.28592	7.99462	8.24611	8.23929	8.76727	8.01132	1.05901	0.577437	-1.4228	0.00215	glutathione S-transferase, mu 3	3	14864_at
Cyp4b1	6.81862	6.52901	6.65971	6.77171	6.78111	6.58928	7.16435	6.7987	7.05254	7.28506	6.74677	6.66428	7.14212	6.60476	7.24685	7.18559	7.14477	7.35727	6.36586	6.36547	6.45137	6.33747	7.27375	6.73871	1.19779	0.083543	-1.43872	0.00133129	cytochrome P450, family 4, subfamily b, polypeptide 1	4	13120_at
Gp49a	6.41415	6.59132	6.50758	6.57569	6.37606	6.52903	6.37761	6.40057	6.13732	6.13885	6.46653	6.46528	6.55748	7.13593	7.20589	6.80874	6.55553	6.72081	6.64975	5.94282	6.68967	6.19589	6.01234	6.15563	-1.12346	0.183539	-1.47057	0.000119006	glycoprotein 49 A	10	14727_at
H2-Q10	6.30389	6.30559	6.68095	6.98549	7.36788	6.4952	6.24131	6.20181	5.98007	6.63109	6.24574	6.40422	6.56195	6.68288	6.78575	6.78088	6.6363	6.97873	6.12853	5.67563	6.42971	6.42277	6.11383	6.21891	-1.32482	0.0155182	-1.48746	0.00121089	histocompatibility 2, Q region locus 10	17	15007_at
Ces1f	5.39264	5.07418	4.97024	5.41516	5.64053	5.34293	5.72493	5.08496	5.46008	5.61234	5.52695	5.23195	5.0899	5.52334	5.51305	5.53522	5.3884	5.57964	4.57416	4.21766	5.0603	4.83307	5.74074	4.72556	1.09753	0.460253	-1.49451	0.00368858	carboxylesterase 1F	8	234564_at
Srebf1	9.62428	9.60574	9.70039	9.80772	9.72513	9.68378	9.45084	9.29493	9.37106	9.55128	9.39678	9.51513	9.79016	10.0778	9.78767	9.92503	9.8938	9.77222	9.33044	9.20934	9.2292	9.36191	9.37008	9.24615	-1.19845	5.48677e-05	-1.49823	1.86692e-11	sterol regulatory element binding transcription factor 1	11	20787_at
Abca1	7.87081	8.09277	7.48128	7.52544	7.19029	7.72144	7.40543	7.56686	7.58499	7.28235	7.46614	7.1189	7.84758	7.59438	8.02966	8.03296	8.16557	7.77057	7.29276	7.37833	7.14007	7.2486	7.46292	7.36347	-1.18336	0.0478321	-1.50778	3.11885e-05	ATP-binding cassette, sub-family A (ABC1), member 1	4	11303_at
AI427809	8.14859	8.29298	8.00937	7.87791	8.02627	8.18394	7.40227	7.63882	6.79637	6.91696	7.01844	7.44537	8.05167	7.7882	8.12535	8.30936	8.34775	7.72708	8.01698	7.68891	7.0053	7.27883	7.00224	7.55034	-1.84908	3.3064e-05	-1.55237	0.00117446	expressed sequence AI427809	4	381524_at
Dpep1	9.16245	9.36092	9.09666	9.36128	9.85979	8.80316	9.52614	9.36992	9.56474	9.51044	8.77881	8.92358	9.13349	9.31493	9.38438	9.26828	9.06131	9.39744	8.37584	8.06125	8.28923	8.34527	9.45273	8.47833	1.0034	0.980782	-1.69294	0.0011168	dipeptidase 1 (renal)	8	13479_at
Sis	10.5419	10.7571	10.4598	10.6138	10.7544	10.275	11.135	10.8629	11.1494	11.1768	10.4559	10.5298	10.498	10.2334	10.904	10.8714	10.8997	10.6318	9.45653	8.93761	9.9889	9.60747	10.8588	9.53029	1.24657	0.177288	-1.92268	0.000482734	sucrase isomaltase (alpha-glucosidase)	3	69983_at
Arg2	9.1576	8.93488	8.71997	9.4378	10.1653	9.09442	9.81684	9.52345	10.0299	10.01	9.47021	9.2257	9.33956	9.18176	9.84718	9.78842	9.76266	9.61401	7.91458	7.82047	9.19734	8.3915	9.8553	8.66881	1.34507	0.159354	-1.92866	0.00407262	arginase type II	12	11847_at
Scd2	9.62934	10.0697	10.4452	10.6521	9.4945	10.5274	9.22539	9.9981	9.5604	9.44028	9.97052	8.51476	10.1379	9.79749	9.8107	10.0286	10.6058	10.3658	8.55396	9.83241	9.25364	9.74283	8.93511	8.70561	-1.60747	0.0217029	-1.93695	0.00241109	stearoyl-Coenzyme A desaturase 2	19	20250_at
Hgd	8.84671	8.79779	8.64829	8.73169	7.8875	8.56405	7.58719	7.78285	6.887	7.05334	7.04491	7.56812	8.69197	8.80617	8.60363	8.83841	8.61068	7.94386	7.73639	8.04477	7.28162	7.62811	7.41383	7.26719	-2.39292	1.84186e-06	-2.02858	3.01941e-05	homogentisate 1, 2-dioxygenase	16	15233_at
Cyp3a11	8.93921	8.26375	8.05545	9.21215	8.80065	8.73313	9.34962	9.25661	9.33406	9.15027	9.08006	8.54561	9.61133	8.93056	9.73359	10.2473	9.90487	9.58438	7.79336	8.39756	9.04668	8.34708	9.53486	8.19109	1.36792	0.104345	-2.16879	0.000425488	cytochrome P450, family 3, subfamily a, polypeptide 11	5	13112_at
