# Supplementary material for: Maternal exposure to a Western‐style diet causes differences in intestinal microbiota composition and gene expression of suckling mouse pups
Source: Mol Nutr Food Res. 2016 Jul 12;61(1):1600141. doi: 10.1002/mnfr.201600141 (PMC5215441; doi:10.1002/mnfr.201600141)
Supplement: Supplementary file 4 — Supporting information [file MNFR-61-0-s004.xlsx]

## Sheet: Sheet1
Table S3: Genes significantly (p<0.005) differentially expressed in the colon of male offspring of WS diet-exposed mice
	Gene expression values per gene per individual mouse (log2-transformed)
	Male offspring												Female offspring
	Maternal LF diet						Maternal WS diet						Maternal LF diet						Maternal WS diet						Male offspring		Female offspring
Symbol	mLF-1	mLF-2	mLF-3	mLF-4	mLF-5	mLF-6	mWS-1	mWS-2	mWS-3	mWS-4	mWS-5	mWS-6	fLF-1	fLF-2	fLF-3	fLF-4	fLF-5	fLF-6	fWS-1	fWS-2	fWS-3	fWS-4	fWS-5	fWS-6	Diet-induced Fold Change	p.value	Diet-induced Fold Change	p.value	Description	Chrom	Gene_ID
Cd72	6.39215	6.41877	6.50151	6.55694	6.7456	6.91917	7.68347	7.55911	7.62081	7.94569	6.68513	7.32478	6.42024	7.19208	6.54999	7.10371	6.52182	6.35754	6.79664	7.16616	7.03914	6.73335	7.45235	7.49023	1.8414	8.07946e-05	1.33986	0.031829	CD72 antigen	4	12517_at
Pydc3	3.52689	4.10627	4.24188	3.87518	3.99815	3.59024	4.45761	4.34452	4.76746	4.65262	4.72408	4.1377	4.53805	3.74937	3.8408	4.66954	4.23701	4.20359	4.20009	4.65161	3.99646	4.27064	4.18582	4.71417	1.54139	0.000788648	1.09435	0.429918	pyrin domain containing 3	1	100033459_at
Dnase1l3	5.97056	6.28366	6.01197	6.09227	6.13015	6.45002	6.6802	6.83038	7.06348	7.12253	6.18082	6.47261	6.06196	6.39182	6.22325	6.42304	6.26416	6.00574	6.4293	6.99063	6.06271	6.08969	6.78917	6.73039	1.48304	0.00137209	1.22009	0.0804648	deoxyribonuclease 1-like 3	14	13421_at
Ms4a7	6.3003	6.83041	6.79348	6.70496	6.30513	6.5139	7.28893	7.10727	7.24138	7.18833	6.65791	7.14368	6.40769	6.94721	6.60181	6.91089	7.31482	6.58729	6.25097	6.71798	6.70568	6.92969	7.05063	7.28506	1.44381	0.00265226	1.01987	0.85906	membrane-spanning 4-domains, subfamily A, member 7	19	109225_at
Ly86	7.90347	8.03332	8.34676	8.11672	8.08202	8.23225	8.70048	8.57634	8.93836	8.65954	8.37026	8.44842	8.25395	8.69064	8.24078	8.44978	8.62964	8.19888	8.39743	8.7698	8.35634	8.54358	8.55575	8.57645	1.41077	4.09699e-05	1.08871	0.230986	lymphocyte antigen 86	13	17084_at
Fyb	6.74206	6.57375	6.62141	6.62219	6.33589	6.72749	7.18206	6.87575	7.67132	7.30229	6.56614	6.98156	6.79384	6.94949	6.59519	6.93067	6.83211	6.45462	6.71247	7.51503	6.83159	6.71246	7.11226	7.08747	1.4071	0.00278618	1.17763	0.124204	FYN binding protein	15	23880_at
Cd74	9.58601	9.67795	9.57318	9.57058	9.21456	9.63604	10.0045	10.1737	10.3312	10.1601	9.58414	9.86273	9.6931	9.80198	9.544	10.1587	9.94096	9.58298	9.98089	10.1704	9.92814	9.65944	10.0386	9.90463	1.39122	0.000373901	1.11733	0.179015	CD74 antigen (invariant polypeptide of major histocompatibility complex, class II antigen-associated)	18	16149_at
Klrb1b	6.1138	6.1191	6.00457	5.72554	6.03334	5.75858	6.48453	6.43865	6.74217	6.77897	5.73951	6.42679	6.23475	6.27579	6.07631	6.23618	6.15201	6.00737	5.9759	6.70676	6.06344	5.79219	6.22619	6.49639	1.39083	0.00351129	1.03269	0.755574	killer cell lectin-like receptor subfamily B member 1B	6	80782_at
Pld4	7.40461	7.39058	7.34643	7.10564	7.1886	7.52881	7.97837	7.87037	8.25632	8.1009	7.15273	7.45126	7.22431	7.72873	7.36666	7.56198	7.74319	7.1789	7.2987	7.81685	7.49759	7.534	7.91657	7.83907	1.38916	0.00491681	1.13537	0.242983	phospholipase D family, member 4	12	104759_at
Gm4997	5.54872	5.89807	5.9183	6.00103	5.62512	5.15844	5.99181	6.12633	5.92986	6.09134	6.38916	6.35153	6.09615	6.0197	5.9246	5.83549	5.73401	6.16526	6.35992	6.10718	5.98674	5.98623	5.76138	5.8581	1.37084	0.00118281	1.03339	0.706104	predicted gene 4997	X	245676_at
Lair1	6.27519	6.10602	6.19247	6.2813	6.17938	6.26314	6.66362	6.83595	6.86083	6.55534	6.28177	6.76632	6.17381	6.51285	6.37958	6.41796	6.28854	6.47236	6.60339	6.58506	6.28467	6.50234	6.58414	6.7278	1.36074	3.12092e-05	1.12796	0.0583147	leukocyte-associated Ig-like receptor 1	7	52855_at
H2-Ab1	9.14918	9.2972	9.1916	9.09994	8.70165	9.06572	9.48627	9.54094	9.80409	9.78598	9.04342	9.45075	9.30573	9.35725	9.38239	9.65515	9.59676	9.20967	9.48246	9.85165	9.40194	9.20401	9.61756	9.46981	1.35131	0.00129142	1.06197	0.475286	histocompatibility 2, class II antigen A, beta 1	17	14961_at
H2-Eb1	8.96895	9.05165	8.78657	8.75293	8.54937	9.16963	9.27331	9.26112	9.57049	9.34378	8.92575	9.39363	9.02314	9.0211	9.03433	9.18291	9.53518	9.00802	9.20938	9.44408	9.08511	8.89339	9.51583	9.34744	1.33314	0.00186983	1.08304	0.343326	histocompatibility 2, class II antigen E beta	17	14969_at
Klra2	4.41709	4.5821	4.47631	4.48482	4.80521	4.42778	5.17035	5.05508	4.9504	5.10686	4.48838	4.70471	4.59621	4.86703	4.38651	4.6897	4.36064	4.42078	4.93549	4.67611	4.55136	4.68809	5.15767	4.86708	1.30171	0.00300137	1.19678	0.0342134	killer cell lectin-like receptor, subfamily A, member 2	6	16633_at
Mpeg1	7.33111	7.29014	7.55946	7.3622	7.46584	7.45027	7.86627	7.77416	7.89511	7.94888	7.33574	7.90012	7.47069	7.6367	7.48224	7.7099	7.60989	7.39223	7.27928	7.6526	7.44864	7.46968	7.86395	7.92743	1.29853	0.00128945	1.04005	0.590272	macrophage expressed gene 1	19	17476_at
Gm8995	7.63414	7.6958	7.91442	7.76368	7.6446	7.53891	7.98991	8.0502	8.17956	8.20346	7.78479	8.01888	7.67626	7.96072	7.62597	8.09538	7.66329	7.60293	7.73534	8.10835	7.99486	7.85852	7.7568	8.06729	1.26506	0.0010987	1.10913	0.116479	predicted gene 8995	7	668139_at
Aif1	5.87816	5.92398	5.85043	5.95344	5.65196	5.77838	6.28053	6.07375	6.29588	6.38972	5.76867	6.21168	5.87383	6.00944	5.88034	5.54821	5.98422	5.8411	5.88853	6.25853	5.85553	6.03227	6.06611	6.16689	1.25757	0.00210863	1.13954	0.0617833	allograft inflammatory factor 1	17	11629_at
Snora41	5.44614	5.40466	5.34765	5.15183	5.45541	5.05195	5.48663	5.77519	5.36424	5.56365	5.76362	5.86066	5.49836	5.38507	5.87955	5.55536	5.30347	5.07768	5.51203	5.43904	5.49785	5.54857	5.41232	5.41954	1.25358	0.00481717	1.01512	0.838835	small nucleolar RNA, H/ACA box 41	1	100217464_at
Cd83	6.73146	6.76743	6.78401	6.36946	6.78222	6.76537	6.99228	7.01026	7.00881	6.94889	6.88	7.2711	6.63543	6.84574	6.67387	6.99612	6.99045	6.75913	6.60981	6.95684	6.80652	6.85918	6.85617	6.87975	1.24709	0.000850428	1.00783	0.894482	CD83 antigen	13	12522_at
Zfp943	7.75831	7.83861	8.07169	7.86372	8.02013	7.36388	8.05567	8.04836	8.11753	8.11666	8.05672	8.42959	8.12933	8.15828	8.18874	8.13723	7.79321	8.05358	8.08887	7.89982	8.34076	7.92382	8.00285	8.22015	1.24663	0.00450265	1.00184	0.979449	zinc finger prtoein 943	17	74670_at
Pstpip1	5.99325	5.75271	5.86872	5.91405	5.6755	5.73717	6.22353	5.98216	6.29447	6.24865	5.90413	6.15284	5.96939	5.97448	6.01645	5.85829	6.03351	5.78269	5.85224	6.05597	6.02869	5.96836	6.06397	5.84363	1.24033	0.000345383	1.02078	0.695586	proline-serine-threonine phosphatase-interacting protein 1	9	19200_at
Zfp518a	8.46167	8.60782	8.71553	8.58288	8.61282	8.20896	8.87399	8.6403	8.74254	8.77726	8.8773	9.12688	8.72553	8.75793	8.6191	8.63094	8.57331	8.77716	8.92746	8.65088	8.72652	8.75139	8.90692	8.88302	1.23807	0.000750727	1.09205	0.125811	zinc finger protein 518A	19	72672_at
Slamf9	6.41204	6.68947	6.32916	6.58316	6.22226	6.5442	6.87938	6.84437	6.82405	6.56795	6.87144	6.54658	6.16335	6.30401	6.50638	6.58348	6.55468	6.68856	6.6552	6.5662	6.7527	6.61562	6.57012	6.69964	1.22455	0.00346177	1.13014	0.0623418	SLAM family member 9	1	98365_at
Etohi1	9.95851	9.96863	10.053	10.2487	9.98896	9.82387	10.1697	10.2902	10.1719	9.99714	10.4399	10.6855	10.1454	10.3044	10.2027	10.1815	10.1735	10.4441	10.1785	9.9761	10.2946	10.2084	10.2106	10.2605	1.21877	0.00409108	-1.03799	0.556422	ethanol induced 1	2	626848_at
Rdh5	6.71728	7.08334	6.88926	6.85988	7.03674	7.01074	7.11168	7.24296	7.19448	7.19474	7.38624	7.09861	6.87029	7.0121	7.03236	7.1152	6.79412	7.0946	7.10508	7.15225	7.24509	6.97926	7.15964	6.93806	1.20741	0.00113932	1.07932	0.148982	retinol dehydrogenase 5	10	19682_at
Zfp457	5.84831	5.89632	5.9221	5.87031	6.20254	5.7637	6.32106	6.31134	6.05238	6.03569	6.22936	6.17609	6.17088	6.17114	5.98096	6.11825	5.96065	6.11628	6.09186	5.82816	5.80958	5.91069	6.12019	6.18886	1.20618	0.00265268	-1.06792	0.25281	zinc finger protein 457	13	431706_at
Rapgef4	7.19494	7.14162	7.22748	7.11669	7.50077	7.47032	7.49532	7.41202	7.57144	7.56401	7.78442	7.36702	7.36556	7.44378	7.5056	7.4164	7.28128	7.40846	7.31821	7.43118	7.48488	7.38571	7.28131	7.58983	1.19505	0.00271984	1.00813	0.881021	Rap guanine nucleotide exchange factor (GEF) 4	2	56508_at
Mb21d1	5.27741	5.72024	5.63352	5.54588	5.83661	5.43234	5.92141	5.76996	5.81342	5.86766	5.86189	5.73834	5.61276	5.69972	5.77893	5.82668	5.74803	5.58112	5.75661	5.65921	5.80632	5.70575	5.67821	5.82809	1.19288	0.00230447	1.02183	0.681049	Mab-21 domain containing 1	9	214763_at
Havcr2	5.19793	5.17794	5.18958	5.28342	5.28191	5.29333	5.48183	5.4478	5.48325	5.57159	5.45155	5.47385	5.45631	5.37095	5.38236	5.25249	5.38446	5.29582	5.40847	5.60784	5.61071	5.38384	5.4566	5.62227	1.18725	0.000149193	1.11566	0.00865112	hepatitis A virus cellular receptor 2	11	171285_at
Fchsd2	9.27019	9.45251	9.34276	9.41868	9.48231	9.25809	9.55043	9.65166	9.69423	9.56147	9.49716	9.75092	9.38568	9.4718	9.39541	9.62073	9.2732	9.5968	9.75991	9.57404	9.54863	9.39089	9.77289	9.55031	1.18665	0.00179012	1.10357	0.0549366	FCH and double SH3 domains 2	7	207278_at
2012-09-01	4.51382	4.65135	4.52297	4.5342	4.61054	4.61568	4.40995	4.50769	4.28219	4.42976	4.27624	4.51728	4.36882	4.39389	4.48479	4.38155	4.48354	4.33283	4.39374	4.55474	4.53974	4.47423	4.3815	4.58587	-1.12577	0.00438263	1.05756	0.15121	septin 12	16	71089_at
Atp5f1	9.97609	9.93207	10.121	9.99198	10.0656	9.88302	9.81619	9.93543	9.69719	9.94725	9.761	9.78592	10.0248	9.91982	9.82186	9.964	9.90078	9.88707	9.76272	9.78119	9.87838	9.91319	9.92248	9.78349	-1.12594	0.00451959	-1.05664	0.159541	ATP synthase, H+ transporting, mitochondrial F0 complex, subunit B1	3	11950_at
Tox4	9.06831	8.907	9.05193	8.85091	9.03868	9.0254	8.77378	8.83534	8.92022	8.78282	8.76656	8.77221	8.84265	8.86752	8.77195	8.73685	9.12677	8.93726	8.78458	8.77501	8.85457	8.90716	8.87896	8.89897	-1.13436	0.0046917	-1.02146	0.605487	TOX high mobility group box family member 4	14	268741_at
Slc38a8	4.56761	4.53386	4.48586	4.61679	4.44647	4.58382	4.46153	4.51594	4.37383	4.15404	4.37	4.2554	4.45776	4.42009	4.48987	4.28382	4.42123	4.46383	4.41491	4.43015	4.47466	4.34768	4.4895	4.33695	-1.13598	0.00376789	-1.00495	0.902456	solute carrier family 38, member 8	8	234788_at
Eif6	10.8586	10.8951	10.9181	10.7818	10.9708	10.734	10.6379	10.6458	10.6885	10.8267	10.7811	10.4608	10.8404	10.7732	10.8547	10.777	10.9762	10.8547	10.7102	10.7119	10.6709	10.6346	10.7574	10.6768	-1.13781	0.00349776	-1.11143	0.0140927	eukaryotic translation initiation factor 6	2	16418_at
Cwf19l1	7.88636	7.8213	7.89508	7.77795	7.96522	7.74739	7.68885	7.47693	7.6272	7.75397	7.83062	7.56701	7.83218	7.78435	7.94089	7.81503	7.9406	7.82553	7.69984	7.71065	7.7441	7.74747	7.61872	7.83434	-1.14191	0.00319544	-1.09473	0.0353099	CWF19-like 1, cell cycle control (S. pombe)	19	72502_at
Mrps23	8.84461	8.57613	8.7186	8.61747	8.77176	8.64294	8.56226	8.41738	8.46498	8.57985	8.55193	8.43501	8.78786	8.78758	8.66125	8.63693	8.76463	8.65892	8.46506	8.59682	8.52247	8.63483	8.62567	8.55639	-1.14342	0.00116442	-1.10905	0.00901452	mitochondrial ribosomal protein S23	11	64656_at
Klf10	9.00023	9.12831	9.32706	9.25764	9.3753	9.08748	9.02816	8.9682	9.05215	8.99607	9.04663	8.88599	9.15431	9.12243	9.15683	9.12925	9.22219	9.16261	9.06642	9.0455	9.14588	9.07638	8.90843	9.02751	-1.14854	0.00193118	-1.08141	0.0613634	Kruppel-like factor 10	15	21847_at
Eif2b3	8.31697	8.16742	8.04929	8.29079	8.19451	8.1868	8.00958	7.93022	7.96056	8.02043	7.9791	8.07514	8.14641	8.04016	8.30289	8.08729	8.4726	8.21521	7.92734	8.15739	7.94377	8.06224	8.0992	8.02858	-1.15278	0.00403917	-1.12845	0.0125058	eukaryotic translation initiation factor 2B, subunit 3	4	108067_at
Cars	8.89339	8.60016	8.67902	8.66307	8.67036	8.6954	8.37502	8.34871	8.56633	8.64558	8.38208	8.63031	8.71016	8.55463	8.6283	8.70402	8.6806	8.47085	8.47731	8.40027	8.47459	8.56527	8.4345	8.48888	-1.1558	0.00257045	-1.11056	0.0227799	cysteinyl-tRNA synthetase	7	27267_at
Hcrt	4.93932	4.65254	4.65564	4.63203	4.97939	4.75442	4.64721	4.62913	4.48959	4.46017	4.52811	4.59699	4.71641	4.56041	4.73543	4.81167	4.72713	4.5471	4.66522	4.48915	4.62765	4.57607	4.64363	4.62438	-1.15697	0.00371966	-1.05605	0.24235	hypocretin	11	15171_at
Mars	8.85897	8.58715	8.77844	8.66646	8.71922	8.73248	8.45692	8.49122	8.56722	8.65829	8.6136	8.28172	8.74619	8.60896	8.72686	8.54625	8.7466	8.69021	8.53911	8.60749	8.44991	8.62127	8.60128	8.57858	-1.15853	0.00173713	-1.08015	0.0778958	methionine-tRNA synthetase	10	216443_at
Aars	9.59905	9.43618	9.48496	9.48342	9.60105	9.54243	9.26783	9.28937	9.25225	9.50951	9.23604	9.31219	9.42848	9.52541	9.35569	9.35583	9.42958	9.29141	9.58758	9.42156	9.32634	9.51439	9.45738	9.52122	-1.15935	0.000796913	1.0524	0.199217	alanyl-tRNA synthetase	8	234734_at
Ints5	7.78176	7.70412	7.67611	7.72491	7.57266	7.79963	7.50472	7.51566	7.52901	7.62257	7.61486	7.17564	7.67844	7.61667	7.56298	7.52661	7.60514	7.66478	7.62439	7.63414	7.5834	7.54798	7.54297	7.4972	-1.16161	0.00211378	-1.02628	0.557785	integrator complex subunit 5	19	109077_at
Tecta	5.03744	5.12345	5.09358	4.88055	4.78321	5.0346	4.76109	4.82824	4.75751	4.68648	4.8108	4.78608	4.75422	4.74698	5.00127	4.87576	4.98797	4.89641	4.84828	4.89189	4.83344	4.96829	4.65279	4.72901	-1.16509	0.00272834	-1.03993	0.401866	tectorin alpha	9	21683_at
Klk6	4.63517	4.35116	4.33513	4.12676	4.31908	4.39861	4.16028	4.21585	4.09223	4.10954	4.15698	4.10641	4.19463	4.28598	4.13215	4.46767	4.36664	4.2169	4.16678	4.05627	4.06744	4.28627	4.07142	4.17883	-1.16535	0.00347979	-1.10152	0.0520731	kallikrein related-peptidase 6	7	19144_at
Fam110a	6.24248	6.17071	6.1254	6.03575	6.29323	6.25486	5.78768	6.01725	6.07975	6.05709	6.05067	5.80069	6.11712	6.13425	5.96001	6.08694	6.06432	6.18919	5.86402	6.03588	5.96792	6.06779	6.0661	5.8717	-1.16599	0.00286626	-1.08153	0.103847	family with sequence similarity 110, member A	2	73847_at
Haus4	7.4979	7.53027	7.4258	7.30155	7.57021	7.57241	7.17956	7.26711	7.31544	7.44118	7.23994	7.0924	7.46887	7.4756	7.54426	7.35768	7.72064	7.31034	7.27317	7.51039	7.28558	7.50872	7.27642	7.39806	-1.17047	0.00467702	-1.07488	0.166362	HAUS augmin-like complex, subunit 4	14	219072_at
Ptges3l	5.1485	5.1436	5.12985	5.2534	4.93011	5.16154	4.92149	4.73965	4.93901	4.78521	4.97268	5.03691	4.92494	5.07404	4.8388	5.05888	5.06615	5.0689	5.10999	5.15232	5.08029	4.83965	4.96339	5.02829	-1.17176	0.00242495	1.01657	0.729301	prostaglandin E synthase 3 (cytosolic)-like	11	73635_at
Coq10b	8.23752	7.97962	8.10831	8.04307	8.19012	8.00548	7.82858	7.87452	7.88834	8.01242	7.77455	7.77712	8.13381	7.93957	7.91487	8.01556	7.83313	7.97335	7.58556	7.90702	7.9081	8.06099	7.863	7.85921	-1.17672	0.0022892	-1.07505	0.143246	coenzyme Q10 homolog B (S. cerevisiae)	1	67876_at
Dusp10	8.15656	8.03839	8.07377	8.12904	7.86866	8.13681	7.83256	7.69949	7.95391	8.00573	7.58656	7.89658	8.05061	7.76536	7.87769	7.90131	7.89414	7.75357	8.00328	7.76562	7.86704	7.79271	8.00703	7.83174	-1.17941	0.00294604	1.00286	0.954909	dual specificity phosphatase 10	1	63953_at
Pak7	4.85218	4.80493	4.73297	4.71294	4.86626	4.87231	4.54589	4.55503	4.5872	4.59688	4.50931	4.60529	4.64643	4.69652	4.59565	4.57693	4.53147	4.56305	4.43672	4.66374	4.50945	4.83101	4.80738	4.50687	-1.18126	0.000680113	1.0169	0.699463	p21 protein (Cdc42/Rac)-activated kinase 7	2	241656_at
Zglp1	4.58548	4.42792	4.12544	4.24418	4.36616	4.45096	3.90332	4.32392	4.16089	4.07118	4.04323	4.2551	4.10919	4.31996	4.09259	4.13318	4.02867	4.15469	4.21912	3.85933	3.99851	4.04345	4.00893	3.98698	-1.18133	0.00484888	-1.08698	0.134237	zinc finger, GATA-like protein 1	9	100009600_at
March3	7.07304	7.0333	7.00286	7.2891	7.11203	7.27521	6.84344	6.87441	6.9727	6.80414	6.9266	6.8959	7.07498	7.16027	6.96704	7.16551	7.16819	7.29674	6.9703	7.15948	6.98503	6.94846	6.81986	6.66401	-1.18487	0.00279183	-1.16011	0.00759669	membrane-associated ring finger (C3HC4) 3	18	320253_at
Olfr944	4.43978	4.59119	4.22729	4.23862	4.28859	4.44574	4.22139	3.99486	4.06183	4.09253	4.25836	4.12242	4.15953	4.13197	4.23176	4.10006	4.37789	4.3941	4.38251	4.21018	4.28323	4.17023	4.1721	4.08975	-1.18644	0.00183397	-1.01014	0.838612	olfactory receptor 944	9	258500_at
Gm6194	10.5526	10.4028	10.5497	10.378	10.5444	10.709	10.2039	10.3819	10.4022	10.3837	10.2318	10.0215	10.2586	10.3891	10.3286	10.3646	10.5126	10.4678	10.1484	10.3122	10.372	10.1569	10.1285	10.184	-1.1908	0.00138239	-1.12497	0.0227664	transmembrane protein 189 pseudogene	3	620966_at
Sppl2c	4.75413	4.65777	4.78592	4.7854	4.73783	5.29972	4.74027	4.61634	4.51164	4.5532	4.63141	4.4141	4.68362	4.64326	4.55251	4.58749	4.62883	4.71171	4.72517	4.64952	4.49685	4.72857	4.68214	4.57118	-1.19662	0.00374777	1.00533	0.925286	signal peptide peptidase 2C	11	237958_at
Slc7a1	8.90499	8.5237	8.46047	8.68347	8.64003	8.68491	8.25816	8.45693	8.37814	8.50752	8.44666	8.2319	8.54271	8.46724	8.64986	8.4386	8.59471	8.44113	8.35572	8.34095	8.36817	8.46158	8.4113	8.38263	-1.20557	0.00034446	-1.09859	0.047466	solute carrier family 7 (cationic amino acid transporter, y+ system), member 1	5	11987_at
St8sia3	5.40371	5.20128	5.21889	5.50419	5.17222	5.41478	5.18391	5.08253	4.95242	4.93482	5.18203	4.93577	5.11312	5.17592	5.1338	5.06184	5.52314	5.37744	5.26458	5.16096	5.11579	5.05487	5.23872	5.02305	-1.2091	0.00237553	-1.06281	0.288017	ST8 alpha-N-acetyl-neuraminide alpha-2,8-sialyltransferase 3	18	20451_at
Abcb4	4.74909	4.18733	4.60761	4.40566	4.74334	4.66835	4.33938	4.30374	4.28825	4.21662	4.4332	4.13265	4.35311	4.70884	4.32376	4.60694	4.41913	4.53795	4.3596	4.42942	4.44872	4.47814	4.14289	4.32281	-1.20965	0.00468256	-1.0928	0.159865	ATP-binding cassette, sub-family B (MDR/TAP), member 4	5	18670_at
Fignl1	6.66739	6.63527	6.77127	6.6912	7.06305	6.69422	6.41389	6.43776	6.4316	6.69491	6.43883	6.45401	6.84116	6.75616	6.94857	6.5292	6.66015	6.57894	6.61156	6.71288	6.44243	6.74932	6.54155	6.66173	-1.21019	0.00239832	-1.07112	0.234889	fidgetin-like 1	11	60530_at
Ly6g6f	5.89403	5.44277	5.52675	5.48745	5.41651	5.76732	5.27817	5.41756	5.39085	5.20841	5.21065	5.33747	5.38994	5.7058	5.67497	5.46409	5.69501	5.38275	5.50976	5.27618	5.5324	5.28428	5.69405	5.41208	-1.21584	0.00431294	-1.07225	0.272887	lymphocyte antigen 6 complex, locus G6F	17	433099_at
Ube2c	9.8853	9.69245	9.91932	9.74261	9.99915	9.86569	9.60219	9.449	9.44237	9.74521	9.68096	9.46281	9.92121	9.93569	9.80955	9.68904	10.2355	9.44931	9.56004	9.68191	9.60716	9.78363	9.67963	9.74482	-1.2201	0.00428985	-1.12027	0.084878	ubiquitin-conjugating enzyme E2C	2	68612_at
Mir679	6.6777	6.40048	6.48432	6.45188	6.58212	7.04726	6.15702	6.28459	6.4399	6.36463	6.20412	6.44974	6.33318	6.35221	6.28843	6.22449	6.50935	6.23864	6.34146	6.36734	6.45103	6.35906	6.1122	6.37159	-1.22317	0.00336669	1.00653	0.917352	microRNA 679	12	751539_at
Ifrd1	9.09166	8.85477	8.94677	8.84752	8.8515	8.64631	8.45585	8.3395	8.57076	8.90822	8.46565	8.75423	8.91233	8.70276	8.81481	8.65955	8.77045	8.7779	8.62774	8.54132	8.52175	8.57958	8.50509	8.67997	-1.22325	0.00126216	-1.14636	0.0209673	interferon-related developmental regulator 1	12	15982_at
Hcar2	5.47275	5.17213	5.35405	4.93242	5.25463	5.48829	5.00904	5.23303	4.93203	4.99327	4.9042	4.83869	5.22593	5.06753	4.95195	4.9778	4.78421	4.90011	4.85606	4.68552	4.99915	4.90508	5.0006	5.03056	-1.22604	0.00346838	-1.051	0.437816	hydroxycarboxylic acid receptor 2	5	80885_at
Exosc6	7.1037	7.0161	6.97675	7.00233	6.92542	6.80095	6.67941	6.49225	7.03499	6.84743	6.75692	6.23819	6.78526	6.81172	7.07809	6.8446	6.86459	6.71427	6.84959	6.88741	6.73615	6.82928	6.74069	6.64481	-1.22775	0.00464863	-1.04858	0.478735	exosome component 6	8	72544_at
Olfr1339	4.66806	4.66511	4.59806	4.24974	4.45417	4.78425	4.35481	4.23982	4.28067	4.19237	4.18641	4.3392	4.2939	4.17767	4.21449	4.31664	4.49484	4.00124	4.21697	4.33109	4.24714	4.29587	4.41407	4.56187	-1.23486	0.00116387	1.06785	0.264433	olfactory receptor 1339	4	258851_at
Tcl1b1	4.89796	4.60071	4.50331	4.68504	4.47321	4.8589	4.41745	4.42412	4.41626	4.30156	4.42763	4.18712	4.33532	4.536	4.72655	4.43728	4.47641	4.35657	4.24371	4.49356	4.39435	4.42672	4.7359	4.43587	-1.23756	0.00126634	-1.01607	0.787858	T cell leukemia/lymphoma 1B, 1	12	27379_at
Dlx3	5.77093	5.53242	5.74184	5.44507	5.30659	5.71756	5.27742	5.28073	5.17151	5.44231	5.37437	5.10268	5.47243	5.52265	5.39881	5.40652	5.39117	5.33138	5.43762	5.44435	5.49836	5.38078	5.42514	5.35351	-1.24048	0.00029929	1.00194	0.970104	distal-less homeobox 3	11	13393_at
Apln	8.08974	7.92205	7.90079	7.81461	7.92189	8.00994	7.44444	7.54911	7.54857	7.6523	7.62958	7.78689	7.57805	7.80664	7.62793	7.68552	8.12263	7.62283	7.85992	7.52763	8.09825	8.06757	7.51461	7.92037	-1.26695	0.00217417	1.06495	0.371765	apelin	X	30878_at
Rab44	6.15051	5.71182	6.07095	5.85542	5.58372	6.09359	5.80367	5.37496	5.44985	5.56092	5.46259	5.74778	6.15176	5.98808	5.91508	5.95903	5.72496	5.84787	5.83695	5.90447	5.79499	5.87775	5.83096	5.62344	-1.2696	0.00148693	-1.08651	0.225978	RAB44, member RAS oncogene family	17	442827_at
Chst13	6.15927	5.95423	5.77506	5.59728	5.71484	5.96985	5.62031	5.49716	5.39674	5.24477	5.66677	5.67118	5.66997	5.4253	5.58942	5.72178	5.53641	5.91149	5.75551	5.63381	5.64269	5.75778	5.61353	5.66176	-1.27068	0.000976795	1.02464	0.707257	carbohydrate (chondroitin 4) sulfotransferase 13	6	71797_at
Tigd3	4.80123	4.92182	4.81382	4.95771	4.88983	4.87938	4.35799	4.42014	4.66356	4.20771	4.69662	4.84391	4.65376	4.68317	4.75646	4.65944	4.6929	4.83478	4.71037	4.73989	4.50807	4.70899	4.83647	4.62124	-1.27072	0.000266361	-1.01812	0.752874	tigger transposable element derived 3	19	332359_at
Mthfd2	8.05634	7.80172	7.77619	7.89204	8.08373	7.91928	7.59277	7.447	7.46391	7.73021	7.55493	7.66209	7.72292	7.86368	7.84579	7.49377	7.71948	7.48641	7.71045	7.70202	7.4982	7.82536	7.55024	7.79089	-1.27138	0.00017131	-1.00636	0.908071	methylenetetrahydrofolate dehydrogenase (NAD+ dependent), methenyltetrahydrofolate cyclohydrolase	6	17768_at
Mir673	6.91504	6.6472	6.40512	6.58624	6.46117	7.00407	6.35563	6.19205	6.33403	6.29666	6.36414	6.38963	6.43027	6.36594	6.51024	6.3673	6.66859	6.4034	6.41899	6.39761	6.41857	6.47329	6.52361	6.33305	-1.2726	0.000361206	-1.02109	0.723864	microRNA 673	12	751547_at
Rpp40	5.27665	5.31327	5.26457	5.74842	5.37426	5.51427	5.23452	4.87543	5.13964	5.14741	4.92119	5.08061	5.34163	5.12142	5.36678	5.39245	5.29514	5.19175	5.00984	5.31768	5.23877	5.50612	5.40393	5.24409	-1.27348	0.000599627	1.0013	0.983288	ribonuclease P 40 subunit	13	208366_at
Plaur	6.98087	6.74419	6.67485	6.89628	6.89692	6.77973	6.44531	6.51158	6.56424	6.70713	6.10989	6.52475	6.57705	6.59733	6.88813	6.67974	6.89052	7.03932	6.69687	6.75951	6.58858	6.61138	6.71901	6.43489	-1.27603	0.000778768	-1.10469	0.130599	plasminogen activator, urokinase receptor	7	18793_at
Hilpda	6.84833	6.57051	6.85319	6.55822	6.89714	6.79	6.25687	6.32827	6.2922	6.40969	6.62962	6.43718	6.76348	6.56336	6.88417	6.71007	6.37221	6.63984	6.53019	6.653	6.67697	6.75588	6.21476	6.36237	-1.28395	0.000990534	-1.08924	0.213514	hypoxia inducible lipid droplet associated	6	69573_at
Olfr78	6.49292	6.67749	6.82252	6.34286	6.26817	6.22608	6.15175	6.09284	6.14388	6.15294	5.85351	6.24935	6.42584	6.6427	6.39687	6.32083	6.5499	6.29734	5.87154	6.03647	5.92738	6.28143	5.97926	6.09552	-1.28725	0.000894284	-1.32591	0.000288626	olfactory receptor 78	7	170639_at
Vwf	7.9999	8.1244	7.88958	7.60278	7.71628	8.15058	7.76255	7.52362	7.73017	7.63461	7.28862	7.32861	7.73392	7.77394	7.85766	7.90591	8.07781	7.48678	7.43086	7.61461	7.63141	7.65022	7.62376	7.43871	-1.29166	0.00142814	-1.18188	0.0274734	Von Willebrand factor homolog	6	22371_at
Mir485	6.50647	6.49927	6.44433	6.67265	6.11207	6.53792	6.1809	5.98468	6.29079	6.15063	5.84673	6.09166	6.10856	5.98749	6.33933	6.32586	6.58564	6.10252	6.2618	6.22767	6.19268	6.23629	6.13083	6.2499	-1.29344	0.00063148	-1.01751	0.794158	microRNA 485	12	723875_at
Eif4a3	7.62782	7.6658	7.5525	7.42639	7.54875	7.2321	7.07977	7.1252	7.00042	7.27075	6.9782	7.18442	7.70816	7.3972	7.49417	7.61327	7.67249	7.08524	6.79941	7.58947	7.38078	7.16442	7.35936	7.05436	-1.32174	0.00151419	-1.20619	0.0244672	eukaryotic translation initiation factor 4A3	11	192170_at
Asns	9.58276	9.42638	9.5819	9.508	9.70268	9.42769	9.23546	9.00366	9.23669	9.21605	9.38637	8.6906	9.47113	9.40658	9.65948	9.42539	9.3721	9.40532	9.2437	9.66353	9.21381	9.37134	9.17263	9.19236	-1.32878	0.000228675	-1.10734	0.135125	asparagine synthetase	6	27053_at
Pcsk9	8.29923	8.37154	8.26647	8.41609	8.15921	7.96817	7.76167	7.74113	7.56896	8.25082	7.83577	7.8123	8.12573	7.8665	7.8155	8.01125	7.58859	8.23991	8.40339	7.89895	7.81229	7.816	8.22474	8.2206	-1.33639	0.00187233	1.0878	0.322062	proprotein convertase subtilisin/kexin type 9	4	100102_at
Xist	4.36166	4.28932	4.28368	4.52485	5.20288	4.49057	3.72196	3.96646	4.13628	3.91736	4.30029	4.5598	11.9642	11.9585	12.0131	12.0285	12.1049	12.1736	11.9705	12.0798	12.0928	12.0509	12.029	12.036	-1.3427	0.00252736	1.00187	0.983138	inactive X specific transcripts	X	213742_at
Dlk1	7.09672	7.49054	7.05435	7.07193	6.83704	7.75484	6.70611	7.02215	6.95652	6.61465	6.8414	6.54731	6.7841	6.87541	6.6216	6.63141	6.7991	6.8906	7.15041	6.91997	7.25087	7.00634	6.68893	6.45203	-1.35305	0.00369474	1.10526	0.298803	delta-like 1 homolog (Drosophila)	12	13386_at
Lcn2	5.77735	6.29414	5.52617	5.56046	5.4924	5.24908	4.98057	5.15997	5.17583	5.63548	5.0283	5.29185	5.54734	5.28707	5.61359	5.68739	5.94503	5.39443	5.48627	5.28	5.73196	5.48215	5.73419	5.51912	-1.35466	0.00443998	-1.02825	0.776236	lipocalin 2	2	16819_at
Tmc7	7.19499	7.14883	7.30784	7.14066	7.29802	6.96067	6.58996	6.73712	6.81041	6.96869	6.50426	6.59222	7.37646	6.90107	7.22937	7.05834	6.85699	7.27298	7.05959	6.87913	6.93812	6.81419	6.95757	6.7558	-1.38965	2.30142e-05	-1.16081	0.0267574	transmembrane channel-like gene family 7	7	209760_at
Hk2	9.28718	9.07629	9.24949	8.87244	9.58896	9.08698	8.79203	8.52626	8.85357	9.40478	8.37328	8.35759	9.3707	9.21118	8.92311	8.92571	8.97753	8.67727	8.72539	8.43535	8.81868	9.08962	8.80551	8.83027	-1.39054	0.00492506	-1.17293	0.146579	hexokinase 2	6	15277_at
Nos2	6.56864	6.38028	6.22357	6.32654	5.8599	5.56081	5.44486	5.76858	5.70553	5.366	5.48179	6.06734	5.66235	5.68383	5.9141	5.52108	5.61136	5.52802	5.5786	5.38734	5.53502	5.87453	5.86034	5.86532	-1.42827	0.00127766	1.02106	0.83347	nitric oxide synthase 2, inducible	11	18126_at
Pdk4	9.13886	8.80379	9.09898	8.99264	9.0424	8.609	8.54563	8.33007	8.33344	8.34012	8.7492	8.04811	9.12006	8.89992	8.9462	8.92107	9.02936	8.22221	8.02687	8.09074	8.51481	8.78629	8.39246	8.61158	-1.47071	0.000840293	-1.36858	0.00483422	pyruvate dehydrogenase kinase, isoenzyme 4	6	27273_at
Cited1	7.99234	7.40057	7.7307	7.28704	8.11985	7.7194	7.27851	7.11568	6.76468	7.09551	7.45629	6.67003	7.90678	7.8916	7.60968	7.60282	7.36571	7.12875	7.29855	7.22422	7.11662	7.58373	7.17147	7.18692	-1.5636	0.000274555	-1.24888	0.0448315	Cbp/p300-interacting transactivator with Glu/Asp-rich carboxy-terminal domain 1	X	12705_at
Atf3	9.19249	8.6793	8.83975	8.53886	8.58835	8.42086	8.00119	7.85274	7.95537	8.48377	7.54324	8.40969	8.70118	8.43155	8.60266	8.28504	8.25118	8.51798	8.53468	8.1907	7.7659	8.3509	8.26969	8.24248	-1.5899	0.000141996	-1.18035	0.118655	activating transcription factor 3	1	11910_at
Rgs16	7.92862	7.53714	7.69641	7.09712	8.01311	7.14524	6.90714	6.60538	6.97207	7.46683	6.45941	6.79799	7.80321	7.18292	7.66607	7.44825	7.67215	6.92278	7.0618	6.95173	7.0624	7.03655	6.97889	6.93825	-1.62616	0.000370618	-1.36065	0.0148326	regulator of G-protein signaling 16	1	19734_at
