# Supplementary material for: Maternal exposure to a Western‐style diet causes differences in intestinal microbiota composition and gene expression of suckling mouse pups
Source: Mol Nutr Food Res. 2016 Jul 12;61(1):1600141. doi: 10.1002/mnfr.201600141 (PMC5215441; doi:10.1002/mnfr.201600141)
Supplement: Supplementary file 5 — Supporting information [file MNFR-61-0-s005.xlsx]

## Sheet: Sheet1
Table S4: Genes significantly (p<0.005) differentially expressed in the colon of female offspring of WS diet-exposed mice
	Gene expression values per gene per individual mouse (log2-transformed)
	Male offspring												Female offspring
	Maternal LF diet						Maternal WS diet						Maternal LF diet						Maternal WS diet						Male offspring		Female offspring
Symbol	mLF-1	mLF-2	mLF-3	mLF-4	mLF-5	mLF-6	mWS-1	mWS-2	mWS-3	mWS-4	mWS-5	mWS-6	fLF-1	fLF-2	fLF-3	fLF-4	fLF-5	fLF-6	fWS-1	fWS-2	fWS-3	fWS-4	fWS-5	fWS-6	Diet-induced Fold Change	p.value	Diet-induced Fold Change	p.value	Description	Chrom	Gene_ID
Gpd1	8.7832	9.79941	8.47235	9.23093	8.94915	9.69451	9.6469	8.87921	8.57285	9.77631	8.62223	10.2449	8.96949	8.66708	8.73976	8.81362	7.6312	7.84212	10.4307	9.13755	9.42	8.86	10.6187	9.76465	1.09846	0.704667	2.39725	0.00177498	glycerol-3-phosphate dehydrogenase 1 (soluble)	15	14555_at
Slc34a2	9.37724	10.1266	9.18002	9.96066	9.57997	9.70707	9.9945	9.85655	9.79728	10.2697	9.05901	10.8665	9.63065	9.02179	9.31269	9.43863	7.69289	9.32661	11.1207	10.1475	9.42393	9.30317	11.3038	10.2556	1.24718	0.391176	2.27926	0.00369527	solute carrier family 34 (sodium phosphate), member 2	5	20531_at
Tdrp	5.86485	5.7659	5.50835	5.69988	5.85086	6.01677	5.76772	5.51685	5.55217	6.22239	5.77091	7.15071	5.89301	5.49364	5.85388	5.71861	4.63682	5.20349	7.36118	6.37951	5.68881	5.84201	7.47256	6.23117	1.15858	0.49635	2.04103	0.00291435	testis development related protein	8	72148_at
Ceacam2	8.83914	9.65361	8.07494	9.02833	9.41057	9.12161	9.59438	8.99361	8.43654	9.46271	8.97248	9.36343	8.92124	8.46657	8.37371	8.52517	7.17276	8.32622	10.1502	9.04285	8.8208	8.90747	9.25261	9.58163	1.08359	0.694372	1.99305	0.00252179	carcinoembryonic antigen-related cell adhesion molecule 2	7	26367_at
Proz	6.3277	7.17504	6.25516	6.70449	6.97309	6.7906	6.83512	6.58604	6.12389	7.00588	6.84284	7.46419	6.50069	6.11548	6.5982	6.40787	5.15664	6.67444	7.63092	6.80896	6.71385	6.44324	7.65506	7.28055	1.07573	0.692498	1.79819	0.00392243	protein Z, vitamin K-dependent plasma glycoprotein	8	66901_at
Prkg2	8.60192	9.19883	8.26287	9.07532	9.00364	8.90537	9.17796	9.17406	8.66902	9.33764	9.3886	10.0005	8.81237	8.7998	8.954	8.86281	7.49817	9.06414	10.1426	9.19346	9.13248	9.01917	9.98039	9.56994	1.36601	0.0969478	1.79145	0.00379207	protein kinase, cGMP-dependent, type II	5	19092_at
Piwil2	5.54117	6.14327	5.38596	5.81083	5.91141	6.06547	6.12787	5.50831	5.36305	6.40455	5.90379	6.58137	5.73455	5.75261	5.73521	5.97612	5.20311	5.49825	7.23505	6.48328	5.84833	5.64246	6.93934	6.46676	1.12647	0.482236	1.72416	0.0034447	piwi-like RNA-mediated gene silencing 2	14	57746_at
Igsf9	8.57368	9.28175	8.18362	9.00616	8.82403	8.97672	9.12194	9.05108	8.63707	9.3018	9.06087	9.66729	8.56756	8.77698	8.69583	8.78059	7.72746	8.86497	10.0469	9.01994	8.99561	8.74581	9.78614	9.21416	1.25906	0.165245	1.66154	0.00451235	immunoglobulin superfamily, member 9	1	93842_at
Slc26a9	4.82483	4.86194	4.74383	4.81243	5.58942	5.09305	5.17464	5.37059	4.96355	4.94028	6.28772	4.57946	4.75501	5.211	4.80793	4.91482	4.83601	5.42744	5.56	6.0102	6.21701	5.521	5.66502	5.30209	1.17429	0.298175	1.64777	0.00310101	solute carrier family 26, member 9	1	320718_at
Aqp7	7.10472	7.83658	6.87783	6.88886	6.99427	7.78464	7.57614	6.90969	7.05987	7.55755	7.11026	7.78686	6.95412	6.97551	6.98823	7.01216	6.74016	6.3689	8.20982	7.06173	7.27741	7.12287	8.20009	7.48327	1.06111	0.703861	1.64644	0.00372521	aquaporin 7	4	11832_at
Raet1d	4.35161	4.12735	4.1793	4.37544	4.71459	4.72773	4.48582	4.117	4.07136	4.8689	4.07184	4.58343	4.4661	5.07198	4.62334	4.04437	3.89836	3.88056	5.41644	4.85617	4.69337	4.84041	4.7672	5.70296	-1.0326	0.825451	1.64183	0.00223525	retinoic acid early transcript delta	10	56554_at
Lrrc39	5.48091	5.97244	5.6939	5.8669	5.8319	5.88069	6.03278	5.78014	5.80557	6.00304	6.12996	6.91493	5.55883	5.85024	5.73447	5.9817	5.17344	5.79565	6.72437	6.1839	6.02204	6.11002	7.01614	6.31047	1.25117	0.0846693	1.63819	0.000589173	leucine rich repeat containing 39	3	109245_at
Nrn1	8.07323	8.46567	7.91311	8.06462	8.6003	8.49022	8.25393	8.2144	7.97562	8.53925	8.35146	8.99586	8.24968	8.07768	8.22881	8.52927	7.58241	8.2615	9.24601	8.6683	8.62026	8.50554	9.17914	8.97224	1.08716	0.491694	1.63621	0.000421199	neuritin 1	13	68404_at
Trim30d	7.25435	7.70163	7.20083	7.58631	6.91903	7.51308	7.74667	7.54736	7.57083	8.00541	7.15166	8.33177	7.19865	7.24125	7.28867	7.40898	6.76033	7.69808	8.47092	7.95862	7.63405	7.18825	8.69491	7.82368	1.28617	0.115332	1.61972	0.00470249	tripartite motif-containing 30D	7	209387_at
Clec2e	10.7386	10.9374	10.3723	10.6251	11.0202	10.6754	10.7804	10.5639	10.6591	10.8096	10.823	11.7114	10.5601	10.6653	10.3647	10.474	9.51158	10.3633	11.4983	10.7421	10.4391	10.7049	11.4898	11.1721	1.11969	0.449756	1.60719	0.00380601	C-type lectin domain family 2, member e	6	232409_at
Mafb	8.64927	9.06094	8.46567	9.13054	9.40851	9.15156	9.22572	9.09962	9.01656	9.43092	9.1415	9.61666	8.7874	8.78947	8.76683	8.86364	8.09013	8.97623	10.0946	9.28335	9.18627	8.88595	9.68393	9.15644	1.21202	0.150086	1.5905	0.00155534	v-maf musculoaponeurotic fibrosarcoma oncogene family, protein B (avian)	2	16658_at
Arnt2	6.84589	7.26852	6.66383	7.14859	7.40241	7.28265	7.22826	6.71861	6.52911	7.54375	6.65188	7.33344	6.95348	6.71513	6.78117	6.61334	6.28137	6.43778	7.95671	7.1314	6.64283	6.87297	7.6303	7.37146	-1.07262	0.623384	1.55534	0.00465064	aryl hydrocarbon receptor nuclear translocator 2	7	11864_at
Dio1	8.60087	8.9851	8.43915	8.70624	8.94209	8.59788	8.97074	8.83083	8.79767	9.23987	8.68861	9.68233	8.7246	8.64611	8.49068	8.6607	7.85069	8.62033	9.46662	8.96661	8.78798	8.71657	9.53736	9.2654	1.25103	0.0780147	1.54175	0.00164893	deiodinase, iodothyronine, type I	4	13370_at
Spsb4	6.25483	6.7559	5.98084	6.51346	6.55636	6.96031	6.46163	6.2175	6.49673	6.79274	6.36609	7.17793	6.38491	6.13503	6.30098	6.3155	6.09199	6.40268	7.60837	6.7055	6.49066	6.59129	7.18588	6.76031	1.05835	0.653144	1.53526	0.00216914	splA/ryanodine receptor domain and SOCS box containing 4	9	211949_at
Sertm1	4.70418	4.94852	4.60487	5.26309	4.86363	4.9986	4.97348	5.07537	4.55066	5.29944	4.58673	5.83403	4.66392	4.32099	4.91608	4.59403	4.80956	4.63426	5.48222	5.16559	4.93468	4.70366	5.73356	5.5178	1.1143	0.415783	1.51548	0.00413092	serine rich and transmembrane domain containing 1	3	329641_at
Sytl3	6.02059	6.8982	5.82825	6.30614	6.4056	6.06901	6.44246	6.41448	6.22886	6.61978	6.71358	6.82335	6.07075	5.98102	6.4223	6.19705	5.52913	6.49366	7.19053	6.53058	6.49684	6.14653	7.01071	6.81568	1.21907	0.132035	1.49778	0.00406923	synaptotagmin-like 3	17	83672_at
Klb	5.85166	6.5703	5.50688	5.61298	5.94848	6.44072	6.1898	5.98434	6.29813	5.99828	6.03581	6.30237	5.66935	5.91387	5.67992	5.86769	5.36834	5.92129	6.50038	5.93908	6.52234	5.77011	6.88544	6.18025	1.10671	0.416382	1.47719	0.00404316	klotho beta	5	83379_at
Tcn2	11.1714	11.659	10.9544	11.3551	11.3216	11.2941	11.5486	11.1652	10.9094	11.6684	11.0332	11.6707	11.215	11.0285	11.091	11.1555	10.5391	10.9585	12.0306	11.4307	11.1131	11.0663	11.9939	11.6771	1.02812	0.8189	1.46817	0.00388485	transcobalamin 2	11	21452_at
Sgms2	8.02394	8.50903	7.96354	8.48431	8.13343	8.31503	8.42861	8.44298	8.12671	8.57431	8.57972	8.74639	8.04657	8.01372	8.14541	8.15833	7.28952	8.41673	8.87717	8.38207	8.33311	8.16523	8.90299	8.65484	1.18502	0.133196	1.45484	0.00221149	sphingomyelin synthase 2	3	74442_at
Oasl2	8.73042	9.33948	8.99219	9.22793	8.82651	9.44367	9.15342	9.42588	9.35541	9.30989	8.74046	9.4168	8.78711	9.24464	8.98427	8.79299	8.64406	9.21102	9.9307	9.2613	9.27273	8.99591	10.1089	9.3242	1.10212	0.425081	1.45224	0.00486406	2'-5' oligoadenylate synthetase-like 2	5	23962_at
Lgals9	10.1052	10.4925	9.96454	10.2389	10.0651	10.2816	10.2854	10.0444	9.92233	10.5101	9.85805	10.6503	10.1171	10.1289	10.0061	10.0612	9.68223	9.80825	11.0655	10.3762	9.91745	10.1356	10.9673	10.568	1.01427	0.903924	1.45165	0.00384457	lectin, galactose binding, soluble 9	11	16859_at
Myrf	6.84618	6.99557	6.35415	6.86584	6.7485	7.48363	6.78886	6.56144	6.84094	6.96863	6.54879	7.23933	6.71506	6.75819	6.62554	6.54488	6.45435	6.38169	7.69474	7.01705	6.59939	6.957	7.42262	6.96195	-1.04077	0.731181	1.44277	0.00396926	myelin regulatory factor	19	225908_at
Paqr7	6.73884	7.04242	6.779	7.12181	6.53464	7.21767	6.75561	6.75881	6.68112	6.91179	6.75584	7.16328	6.36182	6.36534	6.43328	6.77551	6.50567	6.72862	7.42382	6.76334	6.87334	6.67877	7.81067	6.7598	-1.04825	0.671937	1.43719	0.00300783	progestin and adipoQ receptor family member VII	4	71904_at
Tnfsf10	8.00388	8.15723	7.85317	7.7348	8.24788	7.79132	8.04504	7.91198	7.99431	8.11786	7.75111	8.5354	7.67162	7.85678	7.81151	7.67358	7.4154	7.55521	8.65594	7.99265	7.70891	8.04702	8.51005	8.15517	1.06775	0.501015	1.42828	0.00107283	tumor necrosis factor (ligand) superfamily, member 10	3	22035_at
1700019D03Rik	8.43518	8.6022	8.20446	8.36252	8.24049	8.42433	8.62977	8.59745	8.49881	8.73588	8.48815	9.27299	8.36737	8.40038	8.23734	8.55656	7.68626	8.48706	9.13188	8.68914	8.57075	8.42421	9.05578	8.94842	1.25322	0.0344785	1.4282	0.00167991	RIKEN cDNA 1700019D03 gene	1	67080_at
Egfl6	4.8466	4.90791	4.93467	4.44776	4.74576	5.12522	4.94441	4.66832	4.92821	5.09248	4.70956	5.16315	4.65328	4.65449	4.72528	4.7438	4.74282	4.75317	6.05289	5.31135	4.99081	4.6382	5.42791	4.90101	1.05925	0.604212	1.4223	0.00372444	EGF-like-domain, multiple 6	X	54156_at
Cln3	8.84626	9.25707	8.71934	8.92018	9.10279	9.07798	9.183	8.78506	8.76803	9.27502	8.847	9.50816	8.95358	8.81253	8.67046	8.88607	8.47257	8.66099	9.71211	9.06707	8.92015	8.70579	9.74367	9.33115	1.05247	0.647318	1.4181	0.00426615	ceroid lipofuscinosis, neuronal 3, juvenile (Batten, Spielmeyer-Vogt disease)	7	12752_at
Dgat2	11.0455	11.4311	10.9795	11.1657	11.5052	11.3357	11.1865	11.0494	10.8395	11.3522	11.0437	11.697	11.2168	11.1201	11.0317	11.073	10.5003	10.8568	11.9428	11.1743	11.226	11.1759	11.7657	11.4492	-1.03459	0.747819	1.40365	0.00348872	diacylglycerol O-acyltransferase 2	7	67800_at
Slc7a7	9.04553	9.46932	8.9015	9.25711	9.16768	9.29203	9.26208	9.08843	8.7608	9.4119	9.09016	9.49323	9.10324	8.92286	8.99427	9.0636	8.42635	9.12515	9.9319	9.3167	9.10552	8.99322	9.77677	9.41974	-1.00307	0.977005	1.39933	0.00400654	solute carrier family 7 (cationic amino acid transporter, y+ system), member 7	14	20540_at
Ldb3	7.5799	7.79286	7.24551	7.72805	7.30509	7.58439	7.6767	7.52812	7.59507	7.65301	7.50761	7.87992	7.32467	7.22972	7.37759	7.22937	7.24669	7.37369	8.24618	7.77917	7.51865	7.38073	8.06826	7.64845	1.07235	0.393964	1.39148	0.000385216	LIM domain binding 3	14	24131_at
Mov10	9.87006	10.2877	9.64934	9.90626	10.1542	10.0307	9.9555	9.9194	9.86452	10.1392	9.91739	10.1317	9.6771	9.74281	9.79799	9.74123	9.20891	9.66358	10.619	9.79431	9.82811	9.78683	10.5595	10.0959	1.0034	0.971978	1.39024	0.00211103	Moloney leukemia virus 10	3	17454_at
St3gal3	9.44167	9.36651	9.45529	9.97938	9.0847	9.88763	9.75101	9.92589	9.92229	9.55454	9.85355	10.0318	9.33536	9.21591	9.41719	9.7128	9.24372	9.74682	9.99723	10.1283	10.0458	9.5703	10.0976	9.67733	1.23454	0.0343807	1.38908	0.00184346	ST3 beta-galactoside alpha-2,3-sialyltransferase 3	4	20441_at
Morn4	6.84733	7.04656	6.93567	7.02078	7.125	7.23341	7.19551	6.88785	6.81566	7.29645	6.89181	7.6285	6.66531	7.01129	6.98015	7.05339	6.60275	6.8909	7.91538	7.1748	6.91007	7.04896	7.55246	7.41583	1.06032	0.566192	1.3841	0.00354715	MORN repeat containing 4	19	226123_at
Stat2	8.19698	8.61204	8.15376	8.31553	8.39622	8.51875	8.4935	8.34814	8.40001	8.53977	8.12426	8.96564	8.16887	8.13536	8.09021	8.198	8.02312	8.187	9.17406	8.42896	8.20201	8.21688	9.01273	8.51855	1.08148	0.440565	1.37405	0.00404355	signal transducer and activator of transcription 2	10	20847_at
Pdxk	8.558	8.79379	8.18391	8.65182	8.31169	8.62383	8.5287	8.44915	8.30861	8.77888	8.30979	8.84609	8.33553	8.2579	8.4889	8.53053	7.80262	8.37775	9.08573	8.61096	8.40549	8.47699	9.11347	8.84542	1.01141	0.90794	1.37313	0.00327364	pyridoxal (pyridoxine, vitamin B6) kinase	10	216134_at
Slc3a1	10.4636	10.7621	10.6746	10.8484	10.9642	10.6201	10.872	10.8887	10.9245	10.5485	11.3144	10.7187	10.6579	10.6956	10.6109	10.6544	9.77384	10.8209	11.2157	10.9424	10.9529	10.8623	11.1167	10.8047	1.11389	0.274914	1.3631	0.00375043	solute carrier family 3, member 1	17	20532_at
Cspg5	5.92575	6.10714	5.76483	5.68924	5.82231	6.04497	5.89409	5.83986	5.66229	6.10981	5.81986	6.16185	5.6712	5.56485	5.69778	5.73654	5.62881	5.53318	6.7015	6.07799	5.76729	5.8014	6.02076	6.14136	1.01555	0.85183	1.36256	0.000867569	chondroitin sulfate proteoglycan 5	9	29873_at
Acsl1	9.57879	10.06	9.45061	9.44838	9.59882	9.89588	9.65871	9.39938	9.49988	9.7473	9.26373	10.0003	9.52787	9.56153	9.37341	9.39369	9.19643	9.17976	10.1134	9.42515	9.87059	9.51327	10.216	9.76718	-1.05497	0.579207	1.36177	0.00344434	acyl-CoA synthetase long-chain family member 1	8	14081_at
Tpp1	10.2792	10.5424	10.035	10.3065	10.2897	10.317	10.497	10.2186	10.0412	10.4851	10.1297	10.4959	10.1567	10.1054	10.066	10.2456	10.0015	10.0557	11.0393	10.4585	10.2213	10.1184	10.8439	10.6149	1.01133	0.894949	1.36061	0.00124134	tripeptidyl peptidase I	7	12751_at
Zdhhc9	9.93356	10.3272	9.76375	10.0737	10.0258	10.0968	10.1713	9.85256	9.67049	10.256	9.81323	10.247	9.93737	9.82433	9.81727	9.98597	9.49422	9.86182	10.7089	10.1165	9.84729	10.0127	10.5875	10.3134	-1.0246	0.794238	1.36059	0.00269887	zinc finger, DHHC domain containing 9	X	208884_at
Cxxc5	7.83211	8.31211	7.98774	8.21255	7.97356	8.36113	8.30723	8.03085	7.87341	8.29404	8.11289	8.63563	8.00061	7.68539	8.11945	8.12529	7.91565	7.88009	8.92991	8.36908	8.03928	8.02085	8.64694	8.3688	1.06866	0.499262	1.35792	0.00422027	CXXC finger 5	18	67393_at
Zdhhc2	8.29616	8.78911	8.61211	8.78944	8.42961	8.69107	8.72691	8.64774	8.47131	8.60198	8.52839	9.47823	8.40143	8.35367	8.51487	8.54727	8.59451	8.64199	9.24509	9.00182	8.68982	8.6315	9.14208	8.98381	1.1028	0.306917	1.35666	0.00336221	zinc finger, DHHC domain containing 2	8	70546_at
Man2b1	10.4072	10.7648	10.2359	10.568	10.5691	10.7484	10.6698	10.5985	10.3552	10.7617	10.564	10.6414	10.4352	10.426	10.3693	10.5241	10.0786	10.4171	11.3185	10.6327	10.5158	10.4768	11.0723	10.8447	1.03494	0.682593	1.35199	0.00127881	mannosidase 2, alpha B1	8	17159_at
Gamt	8.21225	8.45198	8.22824	8.44843	8.33508	8.3562	8.43242	7.9896	8.06036	8.52258	8.29733	8.65653	8.21728	8.07772	8.26174	8.03427	8.32168	7.97484	8.90474	8.4655	8.24315	8.23267	9.12645	8.51158	-1.00851	0.925589	1.34981	0.00269639	guanidinoacetate methyltransferase	10	14431_at
Cidec	8.36679	8.64973	8.38308	8.30272	8.60214	8.65352	8.46129	8.43733	8.1914	8.4398	8.32651	8.72421	8.34939	8.22122	8.38833	8.28734	7.93656	7.9779	8.96675	8.16034	8.84433	8.38499	8.91767	8.47938	-1.04457	0.609654	1.34922	0.00157328	cell death-inducing DFFA-like effector c	6	14311_at
Rec8	5.36466	5.50009	5.43417	5.40676	5.21778	5.38193	5.4826	5.2024	5.18708	5.54153	5.4	5.77376	5.13756	5.48764	5.39265	5.14909	5.20859	5.27386	6.14907	5.49638	5.52001	5.52442	6.08207	5.43032	1.03311	0.693096	1.34302	0.00133524	REC8 meiotic recombination protein	14	56739_at
Ubxn10	6.60886	6.53438	6.42888	6.72238	6.95436	6.46232	6.48058	6.84476	6.61373	6.57848	7.25134	6.42255	6.4012	6.42315	6.73728	6.16453	6.29608	6.1846	7.06953	6.70683	6.82024	6.72667	6.54439	6.87419	1.05705	0.527489	1.34025	0.0023858	UBX domain protein 10	4	212190_at
Oat	11.9437	12.3032	11.7968	12.1917	11.9641	12.2168	12.2065	12.0426	11.7746	12.2065	12.3123	12.4465	12.0053	11.8643	12.0982	12.0112	11.534	12.1093	12.6553	12.2792	12.1573	12.024	12.6256	12.4084	1.06839	0.443269	1.33908	0.00207884	ornithine aminotransferase	7	18242_at
Snx20	7.71929	7.59287	7.40553	7.35195	7.59609	7.51081	7.50875	7.30302	7.36953	7.73887	7.54493	7.81628	7.49827	7.50903	7.26551	7.4687	6.90437	7.13478	8.1133	7.58022	7.54598	7.36771	8.05339	7.61964	1.01219	0.888848	1.33478	0.00248864	sorting nexin 20	8	71607_at
Laptm4b	10.5592	10.7376	10.4166	10.648	10.5321	10.7401	10.7602	10.4604	10.3598	10.9283	10.3536	10.8314	10.5038	10.379	10.4939	10.5057	10.1721	10.313	11.2978	10.7389	10.4238	10.4159	11.1153	10.8616	1.00696	0.938755	1.33264	0.00365738	lysosomal-associated protein transmembrane 4B	15	114128_at
Gm14085	5.1914	4.98798	5.39488	5.25236	4.98336	5.2893	5.04598	5.13998	5.4982	5.21151	5.32617	5.5237	5.20972	4.95822	5.04322	5.27373	5.0424	5.00315	5.54457	5.91081	5.21051	5.15232	5.76331	5.4259	1.07752	0.353869	1.3313	0.00131407	predicted gene 14085	2	381417_at
Acnat1	10.2877	10.6635	10.2473	10.2961	10.6025	10.4147	10.3849	10.1015	10.3611	10.7295	10.4156	10.6689	10.3596	10.4047	10.2511	10.1616	9.90876	10.2467	11.0826	10.5193	10.3671	10.2864	10.9853	10.5501	1.01746	0.846074	1.32844	0.00360034	acyl-coenzyme A amino acid N-acyltransferase 1	4	230161_at
Ifit2	6.91761	6.91502	7.23309	7.11241	7.17913	7.36217	7.15685	7.37604	7.15507	6.9911	6.79346	7.37676	6.7834	7.15549	6.74023	6.66918	6.93827	7.03229	7.18824	7.28461	7.34365	7.26749	7.3386	7.34904	1.01511	0.82719	1.32758	0.000326347	interferon-induced protein with tetratricopeptide repeats 2	19	15958_at
Rps4l	8.16331	8.02806	7.98031	7.97016	8.17363	8.32523	7.91856	8.03665	7.96064	8.10029	8.26365	8.20319	8.1201	7.99856	7.82605	7.86546	7.35669	7.70174	8.46894	8.09656	8.21043	7.85764	8.24527	8.41718	-1.01839	0.810691	1.3237	0.00100703	ribosomal protein S4-like	6	66184_at
Nrg4	5.91596	5.95647	5.83857	5.91566	6.18294	5.94878	5.90898	5.89249	6.0655	5.92438	6.09999	6.1985	5.94402	6.03748	5.96108	5.99354	5.59378	5.88992	6.69434	6.16323	6.11825	6.16681	6.29621	6.37457	1.03904	0.553149	1.31853	0.000208656	neuregulin 4	9	83961_at
Scpep1	10.156	10.3678	10.0402	10.2912	10.2089	10.3154	10.4109	10.0052	10.0128	10.4725	10.1197	10.4598	10.1771	10.1323	10.1801	10.0375	9.91613	9.97198	10.8984	10.2123	10.0644	10.2121	10.8622	10.5581	1.01178	0.891568	1.31832	0.00333125	serine carboxypeptidase 1	11	74617_at
Ero1lb	6.64243	6.38531	6.45534	6.57737	6.5354	6.55034	6.7627	6.2911	6.57184	6.60476	6.21614	6.91287	6.39498	6.30453	6.36743	6.45149	6.32057	6.14958	6.78714	6.9169	6.55503	6.61272	6.90259	6.59613	1.02494	0.717982	1.31676	0.000408059	ERO1-like beta (S. cerevisiae)	13	67475_at
Prkar2b	7.92575	8.36468	7.94011	8.03511	7.90661	8.6025	8.29387	8.16746	8.30763	8.11736	8.24794	8.65931	8.0284	8.21697	7.9175	8.14949	8.15123	8.07213	8.35429	8.41782	8.76834	8.58432	8.41555	8.34024	1.12491	0.130871	1.31113	0.00140064	protein kinase, cAMP dependent regulatory, type II beta	12	19088_at
Slc5a6	7.02418	7.11266	6.78556	7.01702	6.82277	7.12615	7.18243	7.25778	7.08575	7.07915	7.26581	7.10451	6.8604	6.89659	6.82731	6.9538	6.33619	7.1816	7.55997	7.1591	7.08948	7.09389	7.31298	7.14182	1.13381	0.0938919	1.30455	0.00111049	solute carrier family 5 (sodium-dependent vitamin transporter), member 6	5	330064_at
Lonrf1	6.287	6.32959	6.3709	6.3397	6.41875	6.25898	6.29573	6.03764	6.11543	6.57025	6.08523	6.52994	6.33608	6.06145	6.23001	6.22798	5.96066	6.18416	6.77463	6.48253	6.55963	6.31463	6.67664	6.47797	-1.04375	0.50873	1.3022	0.000355538	LON peptidase N-terminal domain and ring finger 1	8	244421_at
Siae	8.64772	8.81684	8.68138	8.7131	8.66609	8.81153	8.91573	8.70509	8.62223	8.95727	8.72798	9.05998	8.60523	8.63558	8.62518	8.68747	8.35617	8.68619	9.2143	8.95009	8.67874	8.6165	9.36739	9.03892	1.07818	0.29441	1.29986	0.00099391	sialic acid acetylesterase	9	22619_at
Enpp5	9.6367	9.91319	9.44385	9.80591	9.78265	9.80914	9.88403	9.72116	9.62304	9.93514	9.87143	10.0994	9.6535	9.60763	9.62857	9.77535	9.36329	9.60729	10.4146	9.92793	9.75592	9.57794	10.2102	10.012	1.0896	0.274237	1.29879	0.00224842	ectonucleotide pyrophosphatase/phosphodiesterase 5	17	83965_at
Mir3068	4.42207	4.3823	4.33015	4.46106	4.13862	4.13628	4.29505	4.52776	4.11766	4.18671	4.10492	4.47564	4.16707	3.74626	3.97361	4.13269	3.84736	3.93204	4.24884	4.03061	4.36098	4.59654	4.40501	4.40921	-1.01898	0.776366	1.29716	0.00053616	microRNA 3068	12	100526546_at
Gaa	9.28333	9.52138	9.10177	9.30619	9.2057	9.40643	9.55216	9.30779	9.17244	9.54893	9.13639	9.40099	9.28319	9.1783	9.21681	9.29804	9.20099	9.03808	10.0648	9.42313	9.31051	9.23843	9.78529	9.59085	1.03453	0.657909	1.28901	0.00257824	glucosidase, alpha, acid	11	14387_at
Irak2	8.48294	8.6356	8.42966	8.40385	8.7868	8.54433	8.61342	8.58475	8.5048	8.7652	8.43204	8.82778	8.37345	8.40953	8.4077	8.42276	7.89288	8.40593	9.11515	8.56883	8.4556	8.34496	8.90926	8.68371	1.05273	0.515194	1.2842	0.00361779	interleukin-1 receptor-associated kinase 2	6	108960_at
Aldh7a1	9.42565	9.63921	9.41753	9.5468	9.42342	9.67012	9.71688	9.37012	9.3379	9.69771	9.19244	9.72558	9.41023	9.46803	9.41374	9.41055	9.45158	9.11623	10.1178	9.61806	9.54669	9.4894	9.91843	9.74107	-1.00953	0.896094	1.28359	0.00190934	aldehyde dehydrogenase family 7, member A1	18	110695_at
Ghr	10.0489	10.4307	10.1896	10.197	10.4042	10.3648	10.4437	10.3945	10.1913	10.2629	10.3935	10.8177	10.1522	10.3276	10.2052	10.3516	9.88633	10.1801	10.8047	10.3447	10.5266	10.3783	10.5989	10.5935	1.10551	0.153555	1.28102	0.00127014	growth hormone receptor	15	14600_at
Trim12a	9.03963	9.19126	9.04592	9.23913	9.39817	9.21289	9.31456	9.31747	9.31983	9.3303	9.12251	9.93574	8.94573	9.21378	9.1023	9.08343	8.90382	9.173	9.77427	9.39368	9.30144	9.0408	9.64972	9.40559	1.15048	0.0897754	1.28097	0.0045634	tripartite motif-containing 12A	7	76681_at
Rnf213	8.91495	9.19541	8.97077	9.00064	8.985	9.05261	9.10307	9.1002	9.04466	9.28372	8.79693	9.30629	8.86237	9.04219	8.94449	8.88481	8.6848	8.87517	9.53102	9.05959	8.96703	8.96529	9.61687	9.27259	1.06136	0.409466	1.2773	0.00202661	ring finger protein 213	11	672511_at
Plekhn1	6.76094	7.03409	6.64161	7.05239	6.73095	7.05765	6.97532	6.98031	6.83139	7.06367	6.9695	7.48279	6.89227	6.79916	6.78952	6.88915	6.72564	7.05785	7.55627	7.0049	7.09252	6.94981	7.50478	7.15945	1.12575	0.141499	1.27665	0.00442391	pleckstrin homology domain containing, family N member 1	4	231002_at
Tmem86a	7.21721	7.65752	7.31729	7.29556	7.33362	7.4708	7.42861	7.56274	7.54628	7.52753	7.49627	7.88787	7.30751	7.3191	7.29394	7.41904	7.16369	7.34684	7.86365	7.55334	7.41863	7.32382	8.23895	7.55742	1.14305	0.101726	1.2754	0.00486211	transmembrane protein 86A	7	67893_at
Arsa	7.16762	7.28661	7.06929	7.0614	7.17937	7.23103	7.3588	7.15615	7.02171	7.54724	7.07331	7.47562	7.06957	7.15853	6.96108	7.14793	7.03986	6.95936	7.80243	7.16336	7.11748	7.10177	7.65394	7.59358	1.07643	0.346367	1.27401	0.00416213	arylsulfatase A	15	11883_at
Lhpp	8.65631	9.00217	8.57101	8.82989	8.88712	8.95396	8.77185	8.78142	8.50658	8.73027	8.95558	8.8999	8.56222	8.62219	8.71393	8.66262	8.40013	8.82946	9.38914	8.96634	8.79136	8.76229	9.16555	8.80886	-1.02988	0.679791	1.27353	0.00212177	phospholysine phosphohistidine inorganic pyrophosphate phosphatase	7	76429_at
Wdr7	9.10895	9.37441	9.10144	9.20704	9.14244	9.33958	9.24065	9.15484	9.00901	9.265	9.02973	9.47425	8.98194	8.94749	9.03578	9.07362	8.80457	9.05487	9.66545	9.14715	9.15695	9.10435	9.57072	9.26304	-1.01167	0.858259	1.26129	0.00134591	WD repeat domain 7	18	104082_at
Vav2	7.36133	7.74664	7.45121	7.42021	7.0207	7.40802	7.59045	7.49435	7.36055	7.44189	7.6561	7.89015	7.1548	7.13635	7.31747	7.46322	6.8415	7.35737	7.71866	7.36024	7.4851	7.49654	7.659	7.55443	1.12576	0.12683	1.2604	0.00493258	vav 2 oncogene	2	22325_at
Snx9	8.9386	9.14867	8.74946	8.99404	9.00495	9.07407	8.99909	8.9932	8.9765	9.26734	8.8503	9.37362	8.96095	8.88171	8.83494	8.99155	8.59938	8.79809	9.4739	9.15181	8.9588	8.85015	9.4767	9.15649	1.06563	0.387019	1.2601	0.00371958	sorting nexin 9	17	66616_at
Znfx1	8.66676	8.85583	8.60279	8.63267	8.85144	8.81152	8.80041	8.80535	8.70154	8.87819	8.53826	8.77365	8.59651	8.67216	8.60686	8.63636	8.40395	8.50572	9.25612	8.66115	8.70121	8.64888	9.25458	8.87632	1.00886	0.895199	1.25654	0.00204952	zinc finger, NFX1-type containing 1	2	98999_at
Galnt6	8.86721	9.01299	8.80026	9.06774	8.99441	9.11935	9.13288	9.11343	9.10527	9.07393	9.12029	9.21223	8.85208	9.11864	8.84443	8.90081	8.34439	9.11582	9.48094	9.17469	9.03066	8.94644	9.36805	9.11289	1.10907	0.155822	1.25086	0.00407568	UDP-N-acetyl-alpha-D-galactosamine:polypeptide N-acetylgalactosaminyltransferase 6	15	207839_at
Slc3a2	10.6953	10.9577	10.7661	10.9144	10.8298	10.9952	10.8811	10.9214	10.7128	10.9445	10.9601	11.0705	10.7183	10.7528	10.7225	10.9703	10.5683	10.9749	11.3205	11.0826	11.0638	10.8719	11.2098	11.0147	1.03907	0.495765	1.23913	0.000703539	solute carrier family 3 (activators of dibasic and neutral amino acid transport), member 2	19	17254_at
Mertk	9.79275	10.1294	9.86473	9.84321	10.1359	9.81478	9.99258	9.9947	10.0017	10.0413	10.1842	10.0612	9.81913	9.91063	9.79282	9.77109	9.30109	9.82757	10.1656	9.88322	9.95163	9.93959	10.2377	10.0986	1.0836	0.201427	1.23884	0.00177729	c-mer proto-oncogene tyrosine kinase	2	17289_at
Pfkfb3	7.02075	7.39505	7.05805	7.15412	7.02064	7.20998	7.17047	7.33306	7.443	7.22317	7.14933	7.72202	7.05317	7.13057	7.10768	7.26063	7.19377	7.00532	7.60462	7.48356	7.53681	7.19174	7.61625	7.16314	1.14637	0.0523532	1.23756	0.00392994	6-phosphofructo-2-kinase/fructose-2,6-biphosphatase 3	2	170768_at
Osbp2	5.79806	6.00111	5.88067	6.01014	5.63495	5.91398	6.05301	5.97637	5.91685	6.13339	6.15594	6.08893	5.9257	5.93525	5.7478	5.80881	5.86929	5.85488	6.50816	6.10195	6.03089	6.04707	6.14447	6.14275	1.13361	0.0277794	1.23593	0.000572433	oxysterol binding protein 2	11	74309_at
Kazn	7.32992	7.25859	7.09686	7.29465	7.26607	7.28273	7.40648	7.30965	7.17247	7.35294	7.45744	7.45851	7.00137	7.13365	7.22564	7.29692	6.87464	7.17599	7.75168	7.29945	7.30905	7.33847	7.63981	7.1991	1.07533	0.237246	1.23533	0.00167568	kazrin, periplakin interacting protein	4	71529_at
Slc25a42	7.90473	8.16313	7.98947	7.83799	8.11557	8.16062	8.03307	8.11734	8.10649	8.25775	8.12931	8.08817	7.7168	7.94856	8.02897	7.91836	7.5614	8.15948	8.51246	8.02816	8.02387	8.03875	8.41618	8.14338	1.06691	0.338111	1.23531	0.00386095	solute carrier family 25, member 42	8	73095_at
Cat	11.4359	11.7285	11.516	11.616	11.7071	11.5749	11.7693	11.6245	11.5586	11.6391	11.8427	11.7719	11.5059	11.5717	11.5849	11.5618	11.0373	11.5092	12.0288	11.5084	11.6673	11.6315	11.9534	11.7525	1.07522	0.268666	1.22704	0.00381431	catalase	2	12359_at
Sox6	8.191	8.41251	8.22123	8.46334	8.21988	8.49711	8.50348	8.48361	8.28829	8.38598	8.78474	8.7982	8.16774	8.25585	8.30155	8.33934	8.13401	8.46839	8.89694	8.53443	8.45014	8.40858	8.65455	8.47618	1.15392	0.0348525	1.22461	0.00412688	SRY (sex determining region Y)-box 6	7	20679_at
Zfp385b	7.31864	7.71379	7.36998	7.5132	7.72341	7.55717	7.45149	7.63339	7.49236	7.43512	7.79916	7.33103	7.32496	7.17527	7.18287	7.38361	7.11975	7.29433	7.792	7.34418	7.59184	7.42277	7.56372	7.49012	-1.00622	0.918385	1.22036	0.00274245	zinc finger protein 385B	2	241494_at
Gbp7	8.19843	8.25452	8.36468	8.17952	8.21706	8.35603	8.27256	8.22519	8.37782	8.31097	7.81259	8.42488	8.17841	8.26038	8.07612	8.14268	8.08547	7.85695	8.3701	8.23727	8.25244	8.50244	8.5204	8.43734	-1.01704	0.774881	1.21982	0.00227931	guanylate binding protein 7	3	229900_at
Morn2	7.44473	7.81641	7.65056	7.6132	7.70345	7.52739	7.6645	7.65004	7.49925	7.65861	7.80234	7.85168	7.69121	7.53373	7.37842	7.49202	7.44495	7.52292	8.04053	7.72718	7.62758	7.78792	7.77393	7.81184	1.04375	0.412475	1.21781	0.00076291	MORN repeat containing 2	17	378462_at
Mmd	8.33167	8.55537	8.4334	8.42193	8.1174	8.67221	8.50954	8.33872	8.33818	8.35924	8.36306	8.833	8.23987	8.26309	8.3313	8.14934	8.48057	8.16676	8.51556	8.50842	8.73437	8.54678	8.59889	8.41777	1.02453	0.697389	1.21572	0.0040131	monocyte to macrophage differentiation-associated	11	67468_at
Tmem104	8.1921	8.24445	8.1453	8.09259	8.17643	8.27649	8.24158	8.12103	8.15833	8.34078	7.97201	8.23832	8.16375	8.00695	8.02423	8.13124	7.94118	7.94681	8.56386	8.17566	8.12124	8.1504	8.61352	8.27289	-1.00641	0.908522	1.21467	0.00164272	transmembrane protein 104	11	320534_at
Ube2l6	7.71469	7.8404	7.87302	7.82885	7.81862	7.73918	7.82483	7.75339	7.82421	8.11411	7.82366	7.82029	7.69392	7.91495	7.80354	7.6597	7.8947	7.47315	8.24378	8.034	7.66522	7.84879	8.1563	8.15223	1.04075	0.517176	1.21144	0.00416861	ubiquitin-conjugating enzyme E2L 6	2	56791_at
E130311K13Rik	6.49937	6.18358	6.70851	6.55722	6.67791	6.54249	6.58303	6.70338	6.58723	6.52433	6.59635	6.55866	6.2042	6.44077	6.3199	6.48433	6.23746	6.59224	6.64606	6.83881	6.68301	6.66671	6.42726	6.64606	1.04535	0.449141	1.20706	0.00320321	RIKEN cDNA E130311K13 gene	3	329659_at
Spg20	7.84256	7.90143	7.73119	7.75141	7.86664	7.80921	7.84166	7.72266	7.49721	7.85908	7.73623	8.03056	7.57229	7.71224	7.62884	7.66681	7.74147	7.45844	8.0785	7.82348	7.86692	7.93625	7.8085	7.87957	-1.02515	0.618241	1.20485	0.000866685	spastic paraplegia 20, spartin (Troyer syndrome) homolog (human)	3	229285_at
Nnt	10.0255	10.076	9.89577	10.1095	10.105	10.2746	10.1227	9.99057	9.91283	10.0939	9.93375	10.299	10.0125	9.98388	9.96027	9.92062	10.0026	9.80391	10.4027	10.1397	10.1122	10.0319	10.4066	10.1506	-1.01557	0.770208	1.19747	0.00204375	nicotinamide nucleotide transhydrogenase	13	18115_at
Mccc1	8.0458	8.19761	8.04698	8.00552	8.14066	8.00574	8.15766	8.00104	8.1248	8.30627	8.14338	8.3588	8.14064	8.14807	7.99591	7.91842	7.81935	8.00143	8.54277	8.11789	8.1916	8.04244	8.50209	8.15418	1.07794	0.201142	1.19295	0.00492511	methylcrotonoyl-Coenzyme A carboxylase 1 (alpha)	3	72039_at
Neu2	5.66015	5.80469	5.75548	5.8257	5.83403	5.78545	5.87826	5.75304	5.62796	5.87293	5.86624	5.90785	5.61816	5.80791	5.81569	5.73036	5.50095	5.69207	5.97435	5.93797	5.78992	5.67262	6.21079	6.04111	1.02821	0.611065	1.18395	0.0044746	neuraminidase 2	1	23956_at
Stat1	9.13704	9.26544	9.21459	9.108	9.19429	9.13035	9.20787	9.20587	9.2749	9.27714	9.18856	9.30006	9.1628	9.31397	8.93604	9.04348	9.14013	9.00939	9.40107	9.19209	9.24311	9.26217	9.51561	9.41342	1.04786	0.281284	1.17849	0.000700904	signal transducer and activator of transcription 1	1	20846_at
Pik3r2	8.33978	8.4963	8.38218	8.40848	8.41779	8.46971	8.38857	8.45668	8.30453	8.49566	8.28152	8.504	8.23316	8.26538	8.22094	8.42588	8.06775	8.27134	8.76546	8.40043	8.41206	8.31055	8.63423	8.34915	-1.00967	0.846626	1.17384	0.0032579	phosphatidylinositol 3-kinase, regulatory subunit, polypeptide 2 (p85 beta)	8	18709_at
Olfr984	4.40842	4.22076	4.28998	4.27362	4.17411	4.36616	4.44598	4.32867	4.34028	4.49343	4.30934	4.26604	4.30834	4.11707	4.17068	4.10463	4.25835	4.23643	4.25223	4.54577	4.65599	4.39971	4.3702	4.3004	1.05344	0.259207	1.16592	0.00225932	olfactory receptor 984	9	258601_at
Hipk2	10.5848	10.7698	10.5434	10.5994	10.643	10.6696	10.6866	10.7179	10.5907	10.8538	10.8207	10.5121	10.4517	10.6053	10.515	10.5149	10.27	10.4772	10.893	10.5105	10.6508	10.5642	10.804	10.73	1.04387	0.391438	1.1645	0.00484502	homeodomain interacting protein kinase 2	6	15258_at
Slc29a3	7.80586	7.80952	7.69457	7.78395	7.83439	7.88157	7.93286	7.85425	7.96705	7.82854	7.92452	7.66786	7.65813	7.7945	7.63335	7.81515	7.7465	7.8254	8.07293	8.05512	7.83281	7.90044	8.03029	7.87447	1.04309	0.31093	1.16111	0.00118473	solute carrier family 29 (nucleoside transporters), member 3	10	71279_at
Pdgfc	8.77498	8.95069	8.878	8.9009	8.68388	9.07129	9.01749	8.92563	8.80824	8.75836	8.90997	8.91171	8.68305	8.70182	8.81638	8.6688	8.69876	8.64266	8.97542	8.85759	8.94768	8.91773	8.84242	8.89195	1.00832	0.83773	1.15153	0.00166769	platelet-derived growth factor, C polypeptide	3	54635_at
Sipa1l2	7.77561	7.79098	7.6978	7.7608	7.69688	7.82311	7.86286	7.82549	7.71856	7.77581	8.00316	8.07412	7.63588	7.5988	7.52358	7.55123	7.71731	7.77157	7.98627	7.88013	7.81592	7.74484	7.83671	7.7396	1.08609	0.0669995	1.14938	0.00347921	signal-induced proliferation-associated 1 like 2	8	244668_at
Pnrc1	10.068	10.1608	10.0653	10.0368	9.9326	10.137	10.0844	10.0939	10.1432	9.93124	9.99157	9.91363	10.0629	10.1155	9.89785	10.128	9.8196	9.95929	10.1647	10.2261	10.2791	10.2086	10.1669	10.0796	-1.02841	0.504996	1.14101	0.00387579	proline-rich nuclear receptor coactivator 1	4	108767_at
Arid5b	10.0134	9.9504	9.9654	10.0397	10.0331	10.0678	10.0525	10.0325	9.96131	9.99688	9.94032	10.0745	10.0203	9.90392	9.92091	9.96752	10.0972	9.91705	10.1858	10.0046	10.0989	10.0803	10.2248	10.1684	-1.00136	0.967821	1.11416	0.00336466	AT rich interactive domain 5B (MRF1-like)	10	71371_at
Atp5g3	11.4411	11.4259	11.4544	11.3146	11.398	11.3442	11.3572	11.2104	11.2709	11.4631	11.3232	11.2716	11.3994	11.4577	11.3452	11.4092	11.4753	11.3568	11.1275	11.2207	11.2437	11.258	11.3369	11.3095	-1.05722	0.122438	-1.11564	0.00427796	ATP synthase, H+ transporting, mitochondrial F0 complex, subunit C3 (subunit 9)	2	228033_at
Ppap2c	11.7759	11.6495	11.7989	11.5995	11.8247	11.5904	11.6378	11.6959	11.6941	11.7042	11.7586	11.56	11.8102	11.8316	11.7188	11.717	11.7093	11.8394	11.5806	11.557	11.5649	11.627	11.6497	11.6277	-1.022	0.549947	-1.12498	0.00307006	phosphatidic acid phosphatase type 2C	10	50784_at
Ndufb5	10.3128	10.2384	10.3643	10.2466	10.3104	9.98808	10.2131	10.1212	10.2446	10.2999	10.3523	10.2839	10.3904	10.398	10.2926	10.4065	10.405	10.3655	10.0572	10.1828	10.2544	10.2293	10.2426	10.213	1.0063	0.875909	-1.13272	0.00441667	NADH dehydrogenase (ubiquinone) 1 beta subcomplex, 5	3	66046_at
Abhd13	9.14861	8.95256	9.15266	9.0662	9.04982	8.86555	8.8399	8.89443	8.9337	9.04256	8.97886	9.01936	9.05696	8.98233	8.93807	8.99662	9.01082	8.95017	8.71819	8.75412	8.8504	8.88911	8.78496	8.84565	-1.06272	0.108073	-1.13453	0.00197431	abhydrolase domain containing 13	8	68904_at
Ndufa10	11.2144	11.1626	11.2443	11.1239	11.2102	11.1191	11.0748	11.0996	11.1555	11.171	11.212	10.7941	11.2969	11.2888	11.2846	11.2577	11.2364	11.156	10.912	11.1332	11.0927	11.1218	11.0754	11.0793	-1.06775	0.125567	-1.13628	0.00489322	NADH dehydrogenase (ubiquinone) 1 alpha subcomplex 10	1	67273_at
Naa38	9.89894	9.93411	10.0529	9.91244	9.93331	9.85748	9.81942	9.78564	9.90936	10.0088	9.97953	10.0908	10.0062	10.034	9.94647	9.91455	10.2044	9.93977	9.78025	9.85893	9.76947	9.84468	9.89857	9.78085	1.0005	0.990067	-1.13717	0.00354495	N(alpha)-acetyltransferase 38, NatC auxiliary subunit	11	78304_at
Ndufs2	10.6249	10.5336	10.7122	10.5882	10.6283	10.5131	10.5092	10.4687	10.5952	10.63	10.4294	10.4269	10.69	10.6519	10.5912	10.685	10.4865	10.4597	10.1925	10.3472	10.4844	10.5316	10.3945	10.4653	-1.06449	0.152155	-1.14192	0.00436068	NADH dehydrogenase (ubiquinone) Fe-S protein 2	1	226646_at
Myo10	10.0405	9.80328	10.0795	10.0056	10.0276	9.95137	9.83982	9.87034	9.96076	9.91782	9.92971	9.77048	10.045	10.0271	10.1517	10.0478	9.98006	10.0983	9.72595	9.85792	9.95835	10.0337	9.79254	9.82938	-1.07411	0.0813963	-1.14238	0.00238882	myosin X	15	17909_at
Csrp2	10.84	10.7776	11.0529	10.9383	10.902	10.8571	10.904	11.0002	10.998	10.8154	11.0002	10.9152	10.9358	10.9854	11.0646	10.9675	10.8538	11.0996	10.6321	10.7863	10.911	10.8918	10.7551	10.7572	1.03108	0.45827	-1.14516	0.00267382	cysteine and glycine-rich protein 2	10	13008_at
Timm17a	9.69769	9.51614	9.71462	9.55789	9.77471	9.63845	9.5119	9.34799	9.44688	9.52575	9.58888	9.49482	9.76793	9.6365	9.7163	9.57446	9.86638	9.4796	9.32521	9.48171	9.54297	9.50307	9.46743	9.51149	-1.1203	0.0150336	-1.14993	0.00362041	translocase of inner mitochondrial membrane 17a	1	21854_at
Stk40	9.5359	9.39532	9.51433	9.45266	9.38172	9.41989	9.31124	9.38156	9.33398	9.4644	9.29132	9.03097	9.45797	9.38559	9.46154	9.45707	9.45694	9.37436	9.14084	9.27788	9.29177	9.32038	9.10371	9.24693	-1.10782	0.0189906	-1.15029	0.00211283	serine/threonine kinase 40	4	74178_at
Kiss1r	6.27601	6.43115	6.2685	6.06375	6.12754	6.1436	6.16042	6.28226	6.13706	6.23241	6.09684	6.06713	6.37369	6.27268	6.265	6.27231	6.2951	6.34259	6.06901	6.09973	6.16153	6.12136	6.10823	6.04203	-1.03939	0.358671	-1.15129	0.00222802	KISS1 receptor	10	114229_at
Cnih4	10.4711	10.1694	10.3579	10.2506	10.2683	10.2232	10.2355	10.0731	10.3199	10.2716	10.3399	10.2994	10.4159	10.4009	10.2589	10.2195	10.4708	10.427	10.0518	10.1434	10.2233	10.2331	10.1918	10.1142	-1.02352	0.582236	-1.15341	0.00216357	cornichon homolog 4 (Drosophila)	1	98417_at
Ndufb9	11.1715	11.0918	11.3285	11.1368	11.0486	11.0396	11.0741	11.0889	11.1768	11.1368	11.1993	11.1374	11.2505	11.3062	11.159	11.1957	11.4068	11.3339	10.9744	11.1157	11.0895	11.1245	11.0413	11.0709	-1.0004	0.991602	-1.15347	0.00082857	NADH dehydrogenase (ubiquinone) 1 beta subcomplex, 9	15	66218_at
Bcl10	9.42305	9.3889	9.56629	9.30713	9.52225	9.22765	9.35226	9.31761	9.4113	9.42541	9.26558	9.32762	9.52957	9.42564	9.50236	9.55869	9.44071	9.51107	9.26091	9.33562	9.3316	9.26075	9.31276	9.22497	-1.03952	0.299035	-1.15421	0.000607969	B cell leukemia/lymphoma 10	3	12042_at
Cerk	7.94256	7.72666	7.94991	7.80405	7.7814	7.83628	7.67291	7.92429	8.04359	7.77735	7.63501	7.8117	7.89046	7.91267	7.95972	7.8874	7.96117	7.78432	7.6007	7.82623	7.80786	7.64187	7.70553	7.55141	-1.02054	0.665343	-1.15697	0.00433943	ceramide kinase	15	223753_at
Cox5a	9.29886	9.28191	9.46426	9.30552	9.53863	9.23205	9.19412	9.37318	9.26751	9.41607	9.38475	9.07282	9.53973	9.47667	9.40867	9.48866	9.32106	9.4417	9.09674	9.14804	9.32611	9.35735	9.18668	9.28663	-1.04884	0.309572	-1.15869	0.00370413	cytochrome c oxidase subunit Va	9	12858_at
Tomm40	8.28106	8.06227	8.2765	8.24773	8.25262	8.02325	8.00804	8.15844	8.08649	8.27495	8.12439	7.8708	8.32861	8.24199	8.32608	8.27295	8.17133	8.19113	7.98126	7.92639	8.11099	8.05816	8.14251	8.02482	-1.07429	0.118255	-1.16043	0.00252352	translocase of outer mitochondrial membrane 40 homolog (yeast)	7	53333_at
Plce1	9.33811	9.24493	9.31466	9.25457	9.32084	9.28396	9.27531	9.28566	9.30328	9.24005	9.15979	8.92116	9.37282	9.29776	9.3156	9.27373	9.50548	9.1783	8.95738	9.13401	9.20328	9.27376	8.92888	9.14608	-1.06829	0.175964	-1.16208	0.00404761	phospholipase C, epsilon 1	19	74055_at
AW209491	7.36651	7.42509	7.25878	7.37092	7.31817	7.56255	7.14473	7.4791	7.26849	7.40739	7.40186	7.29814	7.32945	7.27116	7.47435	7.57073	7.50491	7.32296	6.99622	7.34139	7.24933	7.1887	7.20375	7.17679	-1.03554	0.47922	-1.16438	0.00443132	expressed sequence AW209491	13	105351_at
Idh3a	10.4843	10.2776	10.4466	10.4174	10.2815	10.1121	10.2215	10.3049	10.292	10.37	10.3594	10.0905	10.449	10.4574	10.3669	10.4378	10.3917	10.4236	9.91342	10.2308	10.2823	10.3217	10.1985	10.2522	-1.04503	0.365399	-1.16576	0.00364805	isocitrate dehydrogenase 3 (NAD+) alpha	9	67834_at
1110001J03Rik	7.7614	7.91343	8.05002	7.86464	7.83772	7.8354	7.85587	7.84868	7.9701	7.93823	7.91972	7.72662	8.0169	8.07691	7.82756	7.90068	8.06682	7.80431	7.43043	7.82968	7.73683	7.82213	7.73283	7.80585	-1.00039	0.993642	-1.16681	0.00393435	RIKEN cDNA 1110001J03 gene	6	66117_at
Slmo2	10.3263	10.1837	10.4285	10.1784	10.5035	10.1173	10.1571	10.1833	10.3246	10.4266	10.1819	10.1983	10.5624	10.4599	10.406	10.3382	10.3806	10.2284	10.0169	10.144	10.2201	10.233	10.1946	10.2265	-1.03121	0.531293	-1.1675	0.00374469	slowmo homolog 2 (Drosophila)	2	66390_at
Spata20	4.74485	4.54846	4.4472	4.5953	4.66912	4.71133	4.62439	4.54058	4.53861	4.67765	4.67973	4.44988	4.74522	4.7839	4.50863	4.56462	4.83352	4.42946	4.57385	4.35148	4.39044	4.48791	4.34042	4.37534	-1.02402	0.634484	-1.16823	0.00419065	spermatogenesis associated 20	11	217116_at
Ndufb8	9.32999	9.37981	9.55725	9.31097	9.52524	9.24029	9.21483	9.31405	9.32371	9.42195	9.38152	9.25934	9.53539	9.42941	9.40117	9.41163	9.4677	9.56079	9.10264	9.30585	9.36261	9.27149	9.14142	9.26491	-1.05071	0.241419	-1.16975	0.00082682	NADH dehydrogenase (ubiquinone) 1 beta subcomplex 8	19	67264_at
Il15ra	6.92893	7.00937	6.98617	7.06564	6.90404	7.03365	6.94168	7.081	7.25805	6.83324	7.21687	6.96689	6.90247	6.91056	7.10447	7.04116	7.05303	7.24755	6.69332	6.79464	6.87763	6.90762	6.83632	6.76757	1.04366	0.39743	-1.17312	0.00358811	interleukin 15 receptor, alpha chain	2	16169_at
Mrpl55	7.98521	7.79054	7.9501	7.6625	8.04172	7.97322	7.63107	7.88662	7.84978	7.8405	7.78394	7.53659	7.83398	7.97893	7.92834	7.8022	8.09661	7.88409	7.58096	7.686	7.70061	7.68405	7.78084	7.69989	-1.10634	0.0496277	-1.17444	0.00304494	mitochondrial ribosomal protein L55	11	67212_at
Amt	7.33644	7.24371	7.38282	7.25311	7.44846	7.35041	7.278	7.10897	7.23373	7.26087	7.17342	7.0701	7.50291	7.53816	7.39759	7.47592	7.42158	7.16868	6.91439	7.25127	7.46833	7.11619	7.19899	7.14112	-1.10827	0.0603853	-1.17753	0.00445996	aminomethyltransferase	9	434437_at
Eif4ebp3	9.64893	9.48667	9.6369	9.53212	9.79536	9.32772	9.40972	9.51908	9.62202	9.58454	9.52365	9.24973	9.66104	9.64995	9.58427	9.71638	9.6887	9.69125	9.36663	9.47341	9.47196	9.36576	9.47633	9.38944	-1.06178	0.206974	-1.18209	0.00133218	eukaryotic translation initiation factor 4E binding protein 3	18	108112_at
Cast	10.7057	10.5417	10.8091	10.4713	10.7846	10.5319	10.6099	10.4531	10.6846	10.708	10.5338	10.4349	10.8744	10.8249	10.7211	10.6617	10.8048	10.6205	10.4144	10.3538	10.4458	10.6369	10.564	10.6366	-1.04971	0.338372	-1.18317	0.00237598	calpastatin	13	12380_at
Hddc2	8.28026	8.14253	8.45934	8.19151	8.54424	7.99606	8.13204	7.96258	8.31082	8.19341	8.2064	8.17496	8.22274	8.2266	8.28025	8.14678	8.52865	8.20975	7.88775	8.13225	7.97747	8.02646	8.11344	7.95889	-1.07596	0.20757	-1.19175	0.00476403	HD domain containing 2	10	69692_at
Ndufc1	9.97938	9.94629	10.0751	9.9429	9.83651	9.84572	9.82724	9.71225	9.80418	9.97037	10.0336	9.8284	10.1452	10.0711	9.87107	9.99426	10.0644	9.94611	9.48324	9.77074	9.78403	9.88951	9.75373	9.88396	-1.05333	0.286946	-1.19292	0.00109191	NADH dehydrogenase (ubiquinone) 1, subcomplex unknown, 1	3	66377_at
Bola3	8.74161	8.50185	8.67537	8.53691	8.55919	8.56324	8.29315	8.61074	8.50755	8.6113	8.71902	8.3845	8.62749	8.7186	8.60464	8.64841	8.53939	8.62687	8.0976	8.47724	8.30863	8.49098	8.40657	8.45726	-1.0536	0.303379	-1.19294	0.00156537	bolA-like 3 (E. coli)	6	78653_at
Mars2	7.75802	7.42514	7.43753	7.38788	7.41755	7.69724	7.37094	7.46092	7.53295	7.38758	7.45352	7.34471	7.64935	7.54407	7.50749	7.52642	7.57377	7.3731	7.14834	7.23336	7.40546	7.39715	7.26423	7.18228	-1.0684	0.18025	-1.19518	0.00103505	methionine-tRNA synthetase 2 (mitochondrial)	1	212679_at
Pgp	9.67623	9.56174	9.88733	9.68312	9.71425	9.57165	9.54007	9.59798	9.56513	9.6011	9.63087	9.32991	9.76111	9.75045	9.86404	9.76199	9.82724	9.60737	9.17546	9.7102	9.59814	9.63318	9.43155	9.47561	-1.10054	0.083087	-1.19583	0.00245366	phosphoglycolate phosphatase	17	67078_at
Arntl	8.41392	8.21465	8.12614	8.1094	8.17117	7.92793	8.06529	7.93842	8.23985	8.26653	7.73847	7.98714	8.36979	8.32569	8.24234	8.24718	8.36351	8.11969	7.95543	7.89602	8.11653	8.0518	8.00508	8.06667	-1.08768	0.146221	-1.19979	0.00330173	aryl hydrocarbon receptor nuclear translocator-like	7	11865_at
Cyc1	11.0971	11.0496	11.3858	11.1687	11.2811	11.0117	11.0664	11.1294	11.1628	11.2654	11.1638	10.7336	11.3101	11.3007	11.2219	11.2878	11.3271	11.2323	10.8122	11.0289	11.0914	11.1098	10.9981	11.0352	-1.05612	0.311298	-1.20362	0.00174454	cytochrome c-1	15	66445_at
Ada	7.20312	7.12311	7.35196	7.30264	7.34169	7.27935	7.15549	7.15016	7.45879	7.34378	7.44082	7.0802	7.62671	7.43309	7.5579	7.64851	7.28594	7.31812	6.95036	7.49825	7.15524	7.1759	7.22804	7.25138	1.00317	0.958315	-1.20457	0.00467172	adenosine deaminase	2	11486_at
Klf4	9.81034	9.79441	9.87541	9.80487	9.70002	9.56851	9.75857	9.90033	9.78484	9.8931	9.79527	9.41981	10.0441	9.75123	9.83223	9.89031	9.641	10.0572	9.52188	9.69244	9.61411	9.6208	9.54664	9.60218	-1.00019	0.997243	-1.20554	0.00196772	Kruppel-like factor 4 (gut)	4	16600_at
Dlat	9.3933	9.40303	9.62199	9.38673	9.64684	9.37067	9.34232	9.40927	9.52023	9.47823	9.36632	8.86883	9.71622	9.43926	9.58532	9.61729	9.68791	9.49588	9.11956	9.43604	9.407	9.3844	9.18617	9.32481	-1.10157	0.128136	-1.21474	0.00407021	dihydrolipoamide S-acetyltransferase (E2 component of pyruvate dehydrogenase complex)	9	235339_at
Cers4	9.04348	8.82893	9.26839	9.02088	9.25249	8.94882	9.07792	9.14768	9.06682	9.05569	9.08311	8.8501	9.09976	9.09932	9.21108	9.16018	9.40262	9.42671	8.71862	9.07329	9.05283	8.969	8.94648	8.92886	-1.00948	0.86548	-1.21849	0.00143704	ceramide synthase 4	8	67260_at
Id1	10.5438	10.253	10.5359	10.363	10.1911	10.0036	10.206	10.1939	10.3053	10.5046	9.98885	10.1652	10.523	10.3887	10.3996	10.3749	10.5905	10.2147	10.1233	10.1534	10.0232	10.1932	10.1316	10.1356	-1.06273	0.31901	-1.22139	0.00263331	inhibitor of DNA binding 1	2	15901_at
Tspo	8.69799	8.55449	8.78242	8.55496	8.69852	8.4291	8.44461	8.58666	8.65417	8.57434	8.54555	8.27465	8.59795	8.81332	8.55152	8.81153	8.9294	8.74172	8.14221	8.56083	8.51077	8.56359	8.40438	8.51972	-1.07643	0.203052	-1.2232	0.00146995	translocator protein	15	12257_at
Myzap	7.7469	7.61617	7.80641	7.72259	7.59337	7.74303	7.61334	7.4892	7.87722	7.64237	7.34933	7.79791	7.88363	7.79034	7.8646	7.68166	7.841	7.54521	7.267	7.64163	7.35305	7.51811	7.5602	7.50992	-1.05447	0.359716	-1.22498	0.00149306	myocardial zonula adherens protein	9	102371_at
Zdhhc13	10.468	10.4423	10.6587	10.4361	10.5685	10.157	10.3451	10.3802	10.4307	10.4527	10.5348	10.1974	10.7318	10.5713	10.5131	10.5554	10.436	10.7301	10.1535	10.2736	10.3021	10.4616	10.1616	10.4114	-1.04607	0.41088	-1.22744	0.000824234	zinc finger, DHHC domain containing 13	7	243983_at
Mid1ip1	8.96409	8.70043	8.88726	8.7315	8.66542	8.92834	8.60421	8.58266	8.61658	8.87474	8.58	8.26704	8.98538	8.88754	8.97461	8.88302	8.9484	8.62319	8.3471	8.64753	8.65277	8.68939	8.48722	8.6889	-1.16902	0.0139286	-1.22961	0.00176985	Mid1 interacting protein 1 (gastrulation specific G12-like (zebrafish))	X	68041_at
Vgll3	6.95351	6.85738	6.77454	6.76751	6.88267	6.70336	6.8345	6.89745	6.73994	6.83968	6.68436	6.59902	6.60201	6.79537	6.86919	6.93626	7.23259	6.87946	6.39853	6.53174	6.79148	6.62931	6.33076	6.83283	-1.04054	0.542132	-1.23118	0.00343809	vestigial like 3 (Drosophila)	16	73569_at
Ptprr	8.34709	7.98149	8.23751	7.93799	8.4208	8.11981	8.32989	8.21567	8.47382	8.2155	8.28788	7.8927	8.40418	8.50155	8.30039	8.27261	8.13144	8.33573	7.77096	8.08411	8.04664	8.09079	8.00835	8.07525	1.04376	0.503801	-1.24111	0.00216823	protein tyrosine phosphatase, receptor type, R	10	19279_at
Baiap2	8.27416	7.69337	8.00424	7.88581	8.18557	7.93402	7.86099	7.72338	7.84021	7.9633	7.88487	7.6049	8.15609	8.07935	8.27572	8.03533	8.0417	7.97335	7.64414	7.87037	7.84237	7.81482	7.87055	7.62651	-1.13544	0.0371618	-1.24442	0.000854121	brain-specific angiogenesis inhibitor 1-associated protein 2	11	108100_at
Gm5069	6.23308	6.14615	6.5477	6.56336	6.28943	6.26967	6.39064	6.39091	6.3699	6.38443	6.38952	6.29651	6.7242	6.58437	6.37938	6.68367	6.41052	6.43116	5.83778	6.29223	5.99934	6.51744	6.25743	6.38092	1.02013	0.770212	-1.24951	0.00292339	glyceraldehyde-3-phosphate dehydrogenase pseudogene	1	277333_at
Slc45a3	6.4242	6.32844	6.72749	6.50835	6.53853	6.58402	6.47159	6.74801	6.78054	6.70386	6.22169	6.59492	6.8823	6.67228	6.64371	6.6424	6.79982	7.17319	6.32039	6.68053	6.51562	6.45816	6.47387	6.4323	1.04845	0.493567	-1.25018	0.00307986	solute carrier family 45, member 3	1	212980_at
Sqrdl	11.4	11.2965	11.5131	11.2244	11.4167	10.9712	11.247	11.1468	11.2663	11.4313	11.2743	11.0343	11.6257	11.5497	11.3826	11.4075	11.4446	11.4743	10.9945	11.049	11.0339	11.2927	11.2521	11.3053	-1.04994	0.403566	-1.25368	0.000582132	sulfide quinone reductase-like (yeast)	2	59010_at
Mgat4b	9.44502	9.41086	9.65192	9.441	9.65587	9.33174	9.29056	9.54332	9.39119	9.51097	9.65349	8.83645	9.63519	9.56935	9.7359	9.56686	9.49037	9.63406	9.05487	9.28335	9.2796	9.44078	9.21567	9.3595	-1.08553	0.239112	-1.25962	0.00232954	mannoside acetylglucosaminyltransferase 4, isoenzyme B	11	103534_at
Higd1a	8.18562	8.11679	8.44255	8.26793	8.41886	8.06486	8.00919	8.24109	8.55718	8.25545	8.26215	7.97739	8.56251	8.50911	8.34813	8.21308	8.3087	8.22731	7.67	8.11821	8.29168	8.01817	7.95115	8.11474	-1.02268	0.750509	-1.26064	0.00278623	HIG1 domain family, member 1A	9	56295_at
Drd3	5.70612	5.23384	5.46516	5.71893	5.55838	5.75531	5.6379	5.54451	5.38203	5.44941	5.78086	5.11941	5.61547	5.46923	5.74804	5.5733	5.63452	5.94684	5.35291	5.23008	5.20927	5.42276	5.44134	5.31965	-1.06236	0.39643	-1.26158	0.0028214	dopamine receptor D3	16	13490_at
Plekha8	8.58739	8.32008	8.62907	8.36081	8.82341	8.26354	8.31964	8.23819	8.39423	8.67863	8.41968	8.3985	8.82047	8.59968	8.59451	8.34417	8.65472	8.38752	7.80531	8.2708	8.30267	8.28864	8.3602	8.31366	-1.06381	0.39813	-1.26865	0.00287326	pleckstrin homology domain containing, family A (phosphoinositide binding specific) member 8	6	231999_at
S100a16	9.82738	9.34297	9.83032	9.47466	9.46342	9.42097	9.57496	9.55393	9.60302	9.51013	9.4312	9.39021	9.76115	9.67756	9.65895	9.71458	9.92442	9.74833	9.06268	9.66092	9.45912	9.50399	9.21923	9.40076	-1.03482	0.593536	-1.28614	0.000534456	S100 calcium binding protein A16	3	67860_at
Omp	7.17795	6.60713	7.03453	6.8434	7.08202	6.91909	6.77698	6.64821	6.89256	6.65548	6.83165	6.29167	7.29721	6.89084	6.77369	6.94223	6.80938	7.21865	6.25961	6.93931	6.60409	6.72308	6.63697	6.50745	-1.19852	0.036999	-1.29856	0.00392525	olfactory marker protein	7	18378_at
Insrr	5.83548	6.07257	5.8994	5.60396	5.64991	5.40872	5.74654	5.90786	5.61222	5.40612	5.65066	5.36943	5.87709	5.75802	5.94947	6.034	5.5419	6.26838	5.38173	5.53364	5.51484	5.51431	5.54049	5.66546	-1.09394	0.264393	-1.3011	0.00260301	insulin receptor-related receptor	3	23920_at
Fgfbp1	8.71314	8.74895	8.97834	8.65408	8.97566	8.61667	8.56622	8.81303	8.74769	8.9116	9.17422	8.38907	9.02054	8.86867	9.03354	8.8455	8.72412	9.09115	8.28849	8.37765	8.66622	8.65909	8.65977	8.63113	-1.00987	0.893814	-1.30453	0.0012221	fibroblast growth factor binding protein 1	5	14181_at
Anxa1	9.53582	9.27059	9.73458	9.6286	9.44634	9.24968	9.34579	9.3584	9.58052	9.46299	9.38698	9.40872	9.65878	9.65459	9.65125	9.48708	9.71328	9.76571	8.79425	9.54616	9.43773	9.5022	9.08618	9.26188	-1.03793	0.602939	-1.3047	0.000914158	annexin A1	19	16952_at
S100a6	10.9381	10.715	11.1334	10.8761	11.0627	10.5742	10.7968	10.9747	11.0256	10.836	10.8953	10.57	11.1615	11.0163	10.9689	11.0132	11.0966	11.3548	10.4287	10.9551	10.8923	10.7792	10.5182	10.7122	-1.02352	0.74232	-1.30821	0.000749698	S100 calcium binding protein A6 (calcyclin)	3	20200_at
Car1	13.365	13.3215	13.5566	13.2753	13.4053	12.9807	13.3533	13.1176	13.2848	13.5503	13.2443	13.0923	13.5402	13.4683	13.4826	13.414	13.6182	13.0681	12.7433	12.7372	12.8214	13.2373	13.2989	13.3389	-1.03072	0.713768	-1.32168	0.00217338	carbonic anhydrase 1	3	12346_at
Olfr78	6.49292	6.67749	6.82252	6.34286	6.26817	6.22608	6.15175	6.09284	6.14388	6.15294	5.85351	6.24935	6.42584	6.6427	6.39687	6.32083	6.5499	6.29734	5.87154	6.03647	5.92738	6.28143	5.97926	6.09552	-1.28725	0.000894284	-1.32591	0.000288626	olfactory receptor 78	7	170639_at
Etnppl	4.65078	4.32145	4.47553	4.51067	4.7565	4.625	4.76225	4.32885	5.03707	4.63656	4.31072	4.42188	5.08122	5.05604	4.89643	4.92817	4.51622	5.07807	4.30161	4.70701	4.54116	4.71747	4.46182	4.34114	1.01835	0.823742	-1.33267	0.00154927	ethanolamine phosphate phospholyase	3	71760_at
Lgals3	12.2677	11.7755	12.287	11.8543	12.0825	11.6999	11.894	11.6939	12.0105	12.2317	11.4163	11.5371	12.3187	12.2062	12.1244	12.1088	12.2822	11.7809	11.5336	11.7663	11.4822	11.8609	11.8229	11.8353	-1.1465	0.135012	-1.33795	0.00300672	lectin, galactose binding, soluble 3	14	16854_at
Ccdc71l	7.74941	7.96192	8.19426	7.90794	7.94915	7.30316	7.67846	7.55739	7.62174	8.2295	7.48949	7.4825	8.44609	7.97626	8.07906	8.10373	8.11575	7.74426	7.49717	7.57773	7.63724	7.76889	7.64174	7.74495	-1.12334	0.209585	-1.34995	0.00278386	coiled-coil domain containing 71 like	12	72123_at
Tfrc	10.7162	10.1449	10.7208	10.1685	10.4223	10.1067	10.214	9.94298	10.2721	10.6252	10.3753	9.65074	10.7849	10.5116	10.5278	10.6158	10.4686	10.5746	9.8565	10.104	10.2045	10.3408	10.165	10.2029	-1.14859	0.1411	-1.35186	0.00289741	transferrin receptor	16	22042_at
Gale	8.91246	8.54564	9.01684	8.81603	9.00831	8.503	8.42794	8.3952	8.70721	8.8238	8.76392	8.22011	9.11454	8.90763	8.88038	8.80532	8.86973	9.04218	8.25234	8.53265	8.50925	8.67922	8.49662	8.535	-1.18428	0.0265827	-1.35264	0.000292062	galactose-4-epimerase, UDP	4	74246_at
E230001N04Rik	6.09526	6.07878	6.28589	5.54247	6.56702	6.03636	5.62317	5.94598	6.05369	5.7697	5.97745	5.54723	6.12165	6.0604	6.08444	6.48991	6.0331	6.24841	5.47346	5.67479	6.2133	5.80382	5.35999	5.8646	-1.21539	0.060173	-1.35785	0.00491446	RIKEN cDNA E230001N04 gene	17	320187_at
Fam195a	8.83729	8.53939	8.84039	8.4124	8.78461	8.19842	8.38655	8.31222	8.44168	8.84667	8.33406	7.86914	8.98884	8.73355	8.74837	8.45748	8.8754	8.49139	8.17327	8.39072	8.1469	8.31079	8.40214	8.17744	-1.17857	0.0762158	-1.36506	0.00178006	family with sequence similarity 195, member A	17	68241_at
Pdk4	9.13886	8.80379	9.09898	8.99264	9.0424	8.609	8.54563	8.33007	8.33344	8.34012	8.7492	8.04811	9.12006	8.89992	8.9462	8.92107	9.02936	8.22221	8.02687	8.09074	8.51481	8.78629	8.39246	8.61158	-1.47071	0.000840293	-1.36858	0.00483422	pyruvate dehydrogenase kinase, isoenzyme 4	6	27273_at
Lhx3	6.0512	5.8358	5.80432	5.525	5.77235	5.20023	5.28631	5.37141	5.04217	5.37864	5.39636	5.33319	6.13863	5.42511	6.02083	5.75075	5.69342	5.07935	5.2142	5.10899	5.20307	5.46864	5.34343	5.04443	-1.31659	0.0105302	-1.37004	0.00405215	LIM homeobox protein 3	2	16871_at
Dmp1	4.90705	4.68378	5.02146	4.86255	4.89154	4.98847	4.93348	4.92784	4.61218	4.83521	4.42324	4.5538	5.20182	4.82296	5.3496	5.08617	5.29098	5.09592	4.71568	4.65389	4.50094	4.81485	4.74965	4.6459	-1.13146	0.0654152	-1.37658	3.92897e-05	dentin matrix protein 1	5	13406_at
Upp1	6.74413	6.22358	6.92959	6.37017	6.60419	6.06466	6.26983	6.26233	6.5191	6.47374	6.10677	6.49432	6.70139	6.60872	6.464	6.62012	6.97092	6.75386	5.93151	6.45923	6.3425	6.17693	6.22381	6.18184	-1.09812	0.277694	-1.38242	0.000755292	uridine phosphorylase 1	11	22271_at
Car9	7.61882	7.07646	7.74725	7.41253	7.5037	7.2648	7.17969	7.26276	7.52119	7.81221	7.31505	6.5091	7.74634	7.66874	7.64138	7.66385	7.74097	7.40651	6.86598	7.39859	7.10064	7.10292	7.19303	7.2844	-1.12552	0.258492	-1.40157	0.00297066	carbonic anhydrase 9	4	230099_at
Pla2g3	6.66967	6.39469	6.91699	5.98863	6.47956	6.17651	6.14466	6.08835	6.35175	6.53171	5.92136	6.20037	7.11069	6.6346	6.33964	6.20639	6.76637	6.0908	6.02297	5.94031	5.78292	6.19507	6.22276	6.02058	-1.1739	0.149593	-1.40832	0.00400548	phospholipase A2, group III	11	237625_at
Ildr1	10.6124	10.2613	10.7299	10.3064	10.7558	10.3026	10.307	10.3453	10.4894	10.5862	10.3032	9.41123	10.8487	10.7687	10.4822	10.6646	10.5357	10.3743	9.71397	9.97012	10.305	10.3841	10.0381	10.2848	-1.19277	0.114697	-1.41067	0.00392243	immunoglobulin-like domain containing receptor 1	16	106347_at
Fam162a	10.1586	9.75028	10.2677	9.71224	10.2738	9.68444	9.56893	9.27087	9.62763	10.1112	9.49108	9.61775	10.3322	9.94523	10.0269	9.9985	10.2127	9.47402	9.29384	9.36751	9.36352	9.7143	9.53614	9.69334	-1.28336	0.0189367	-1.41764	0.00175568	family with sequence similarity 162, member A	16	70186_at
Fst	8.0238	7.69531	7.71722	7.80982	6.89445	7.28202	7.40782	7.44227	7.38996	7.49273	7.79975	7.37949	7.80767	7.4927	7.96452	7.72001	8.32419	7.80874	7.04152	7.12606	7.45514	7.89659	7.25853	7.26542	-1.06076	0.607932	-1.42645	0.004597	follistatin	13	14313_at
Pbp2	5.75617	4.93312	4.98834	5.30553	5.03816	5.00711	4.99229	4.6636	4.76541	5.32787	4.71376	4.81466	5.62606	4.95698	5.31544	5.1475	5.66559	5.04065	4.83781	4.68646	4.75113	4.62366	5.09373	4.6274	-1.22417	0.052802	-1.43595	0.00127293	phosphatidylethanolamine binding protein 2	6	76400_at
Mboat1	10.5258	9.94244	10.4566	10.0758	10.4896	9.89459	10.0523	10.019	10.1716	10.5401	9.96345	9.634	10.6716	10.5491	10.4027	10.3873	10.5118	10.297	9.63116	9.9264	9.90177	10.1334	9.97033	10.1131	-1.12305	0.201903	-1.43784	0.000392188	membrane bound O-acyltransferase domain containing 1	13	218121_at
Cox7a1	9.19384	9.03389	9.50925	9.17568	9.21422	8.66758	8.89757	8.99537	9.02276	9.21358	9.15074	8.84563	9.5554	9.38619	9.23362	9.36637	9.22176	9.53329	8.32821	8.9101	8.98868	8.93029	9.0505	8.88388	-1.08033	0.34799	-1.4481	0.00011234	cytochrome c oxidase subunit VIIa 1	7	12865_at
Nxpe5	5.36827	4.921	4.98132	5.05854	4.68272	4.55893	5.01632	4.62716	5.01718	4.91545	4.7584	4.88623	5.23714	5.4215	5.09484	4.82954	5.23368	4.8953	4.58785	4.2953	4.82983	4.46644	4.44086	4.70086	-1.04127	0.630668	-1.47954	7.94387e-05	neurexophilin and PC-esterase domain family, member 5	5	381680_at
Maoa	10.2939	9.96833	10.4292	10.0705	9.98707	9.51499	10.0065	10.3201	10.1934	10.1442	10.3274	9.48811	10.6255	10.4162	10.201	10.3645	10.2988	10.4275	9.04516	9.938	9.90684	10.134	9.89399	9.97835	1.02524	0.829544	-1.48746	0.00205355	monoamine oxidase A	X	17161_at
Gjb3	8.64724	8.05821	8.46846	8.05248	8.55441	7.8232	7.97181	8.00053	8.49188	8.48806	7.32426	7.31103	8.72842	8.29109	8.40219	8.38291	8.30512	8.24888	7.4397	8.11343	7.82478	7.67176	7.96756	7.77426	-1.26231	0.08748	-1.50997	0.00442951	gap junction protein, beta 3	4	14620_at
S100a14	7.07598	6.33584	6.94336	6.73771	6.99647	6.5262	6.47381	6.73006	6.93246	7.35522	6.26614	6.64871	7.43369	7.05248	6.90159	6.90966	6.92306	7.31312	6.16637	6.52737	6.58019	6.64034	6.47536	6.41368	-1.02446	0.818635	-1.5387	0.000366252	S100 calcium binding protein A14	3	66166_at
Phlda2	6.49033	5.62294	6.43363	6.00388	6.42934	5.87208	5.69613	5.72583	5.88736	6.7458	5.51696	5.7538	6.70108	6.24842	6.30088	6.09366	6.90794	6.66974	5.80579	6.01536	5.57478	5.68938	6.02224	5.92986	-1.19283	0.177111	-1.56633	0.00169662	pleckstrin homology-like domain, family A, member 2	7	22113_at
Frmd3	7.15595	6.88786	7.39262	7.05309	7.27926	6.28377	6.59729	6.54576	6.55714	6.58163	6.72622	6.10176	7.52646	6.65723	7.33987	7.0596	6.75921	7.61004	6.2426	6.4201	6.71386	6.6405	6.31698	6.5722	-1.40489	0.00840328	-1.59589	0.00060472	FERM domain containing 3	4	242506_at
Capg	8.52514	7.38524	8.60319	7.74991	8.12617	7.77202	7.9422	7.28547	7.79867	8.47808	7.36294	7.43554	8.77884	8.52721	8.2689	8.22192	8.81743	7.71305	7.28417	8.01669	7.28403	7.74135	7.96961	7.65496	-1.23953	0.196315	-1.65798	0.00477879	capping protein (actin filament), gelsolin-like	6	12332_at
Sult1a1	8.74377	8.76293	8.98672	8.01648	8.38104	7.2957	8.29826	8.02037	8.3827	8.59082	7.48998	7.45504	9.10208	8.76744	8.52854	8.73804	8.89206	8.1523	7.44825	7.59553	8.05174	8.12419	8.05962	8.08778	-1.25259	0.207619	-1.74379	0.00410799	sulfotransferase family 1A, phenol-preferring, member 1	7	20887_at
Cwh43	7.33007	6.78198	7.40306	6.51584	6.7677	6.36098	6.40209	6.2772	6.77577	7.57125	5.96186	5.92044	7.60297	7.387	7.05469	7.27073	7.14543	6.29918	5.93288	6.12108	6.01876	6.30136	6.92431	6.38469	-1.29699	0.163956	-1.7977	0.00368127	cell wall biogenesis 43 C-terminal homolog (S. cerevisiae)	5	231293_at
Gprc5a	9.64596	8.64397	9.53805	9.23776	9.35913	8.6314	8.90779	8.67332	9.19312	9.52054	8.17102	7.8061	10.0175	9.30871	9.48043	9.59718	9.76917	9.41408	8.11368	9.11548	8.57327	8.8608	8.87077	8.73976	-1.37942	0.0732652	-1.84748	0.00164762	G protein-coupled receptor, family C, group 5, member A	6	232431_at
Fkbp5	9.23338	8.71529	9.66966	9.16276	9.06228	8.28858	8.16691	8.59266	8.68888	8.65983	8.45351	7.76227	9.57015	8.75869	9.16139	9.32116	8.84611	9.57663	7.55462	7.93234	8.70201	8.67101	8.22672	8.28131	-1.55256	0.0103758	-1.96931	0.000278054	FK506 binding protein 5	17	14229_at
Trpm6	8.29577	7.43021	8.16177	7.70496	7.32013	7.051	7.63007	7.8712	8.00183	8.56765	6.96119	7.17289	8.7202	8.04209	8.14566	7.96976	8.12281	8.16093	5.75464	7.29637	6.97242	7.3082	7.61045	7.7769	1.02823	0.895923	-2.10489	0.00190312	transient receptor potential cation channel, subfamily M, member 6	19	225997_at
Scnn1b	8.00705	7.42576	8.50073	8.17163	8.19831	6.6982	6.77632	7.38489	7.55696	6.98082	7.61167	6.21167	8.32875	7.7198	8.28641	8.20209	7.57152	9.21214	6.64217	7.38226	7.56242	7.3045	6.57881	7.03823	-1.67778	0.025034	-2.19678	0.00141011	sodium channel, nonvoltage-gated 1 beta	7	20277_at
Scnn1g	7.24039	7.28253	7.9605	7.57762	7.48732	6.00658	5.81775	6.535	6.79014	6.34763	6.26109	5.97449	7.99635	6.51294	7.25775	7.79149	6.86118	9.53214	6.11267	6.65453	6.81409	6.92574	5.8205	6.15764	-1.96084	0.0211315	-2.36927	0.00437448	sodium channel, nonvoltage-gated 1 gamma	7	20278_at
Slc37a2	9.27696	8.77402	9.03324	6.62862	8.57466	7.32325	8.12671	6.85249	7.70534	9.39612	5.4901	6.92741	9.75245	8.82122	8.52402	9.50277	9.71199	7.80494	6.54885	6.56266	6.3144	7.57365	8.42884	7.60742	-1.80512	0.15647	-3.59733	0.00450047	solute carrier family 37 (glycerol-3-phosphate transporter), member 2	9	56857_at
