# Supplementary material for: Maternal exposure to a Western‐style diet causes differences in intestinal microbiota composition and gene expression of suckling mouse pups
Source: Mol Nutr Food Res. 2016 Jul 12;61(1):1600141. doi: 10.1002/mnfr.201600141 (PMC5215441; doi:10.1002/mnfr.201600141)
Supplement: Supplementary file 6 — Supporting information [file MNFR-61-0-s006.xlsx]

## Sheet: Table S5
Table S5: Correlation matrix including the 16 MO families with a relative abundance >0.1 and the top-500 most significantly regulated genes in male and/or female offspring of WS diet-exposed dams.
	Bacteroidetes			Firmicutes						Actinobacteria			Prot.		Ten.	Verr.
Symbol	Rikenellaceae	Bacteroidaceae	Porphyromonadaceae	Lachnospiraceae	Ruminococcaceae	Streptococcaceae	Lactobacillaceae	Enterococcaceae	Erysipelotrichaceae	Micrococcineae	Corynebacterineae	Coriobacterineae	Pasteurellaceae	Enterobacteriaceae	Anaeroplasmataceae	Verrucomicrobiaceae	Description
Ldb3	-0.417803	-0.82735	-0.80332	0.755785	0.651196	0.482298	0.235893	0.0368159	-0.380988	-0.475875	0.472143	-0.468538	0.339001	-0.46897	0.371847	-0.594247	LIM domain binding 3	R>0.75
Trim30d	-0.560432	-0.827168	-0.810941	0.773601	0.585145	0.427327	0.411406	-0.0489725	-0.318114	-0.453173	0.301894	-0.376202	0.273716	-0.254297	0.506987	-0.683559	tripartite motif-containing 30D	R<-0.75
Cxxc5	-0.389554	-0.825923	-0.798846	0.751152	0.657076	0.508721	0.202266	0.052623	-0.350484	-0.443121	0.483073	-0.465441	0.312604	-0.467751	0.35901	-0.593854	CXXC finger 5
Stat2	-0.454045	-0.823394	-0.803639	0.756808	0.637888	0.443497	0.280962	0.0145389	-0.417192	-0.514988	0.451848	-0.467832	0.370095	-0.463877	0.388145	-0.591991	signal transducer and activator of transcription 2
Gns	-0.474807	-0.823236	-0.802223	0.7595	0.619483	0.460668	0.307532	0.000981987	-0.344342	-0.456579	0.394962	-0.423835	0.302307	-0.369089	0.428873	-0.632052	glucosamine (N-acetyl)-6-sulfatase
Pdzd2	-0.315383	-0.823062	-0.788696	0.739673	0.676157	0.570781	0.113372	0.0947578	-0.291138	-0.375121	0.522922	-0.467739	0.262289	-0.485785	0.318616	-0.584595	PDZ domain containing 2
Gga2	-0.371352	-0.819897	-0.790736	0.743863	0.654174	0.526098	0.182483	0.0608559	-0.31647	-0.409265	0.478664	-0.453684	0.282375	-0.449361	0.354486	-0.596185	golgi associated, gamma adaptin ear containing, ARF binding protein 2
Rab11fip3	-0.421798	-0.814544	-0.790786	0.745464	0.633866	0.477876	0.245384	0.0296717	-0.352708	-0.451474	0.443432	-0.446016	0.312705	-0.42827	0.381888	-0.599184	RAB11 family interacting protein 3 (class II)
Dennd5b	-0.540121	-0.814312	-0.800396	0.75988	0.591113	0.396811	0.389645	-0.0400913	-0.389583	-0.509648	0.34685	-0.411976	0.34001	-0.338824	0.464514	-0.63527	DENN/MADD domain containing 5B
Dab2	-0.381609	-0.81417	-0.787066	0.740185	0.647819	0.505368	0.196549	0.0531972	-0.339095	-0.430744	0.475315	-0.456801	0.302428	-0.457275	0.354095	-0.587078	disabled 2, mitogen-responsive phosphoprotein
Plekhn1	-0.541676	-0.811882	-0.799113	0.75793	0.591247	0.384595	0.391999	-0.0414777	-0.411726	-0.528989	0.354446	-0.42052	0.360147	-0.357656	0.457954	-0.624831	pleckstrin homology domain containing, family N member 1
Lrrn1	-0.411809	-0.811723	-0.787663	0.741801	0.635901	0.47865	0.23401	0.0347298	-0.357379	-0.453112	0.45314	-0.451007	0.317478	-0.441742	0.371777	-0.590852	leucine rich repeat protein 1, neuronal
Zdhhc2	-0.462729	-0.808108	-0.786155	0.745221	0.605528	0.465522	0.298221	0.00249227	-0.309214	-0.422532	0.376495	-0.403726	0.270582	-0.337188	0.427836	-0.631241	zinc finger, DHHC domain containing 2
Ddx58	-0.393794	-0.808101	-0.780377	0.736706	0.630127	0.513118	0.214241	0.0430672	-0.286431	-0.387506	0.431992	-0.422855	0.253483	-0.387912	0.380101	-0.610673	DEAD (Asp-Glu-Ala-Asp) box polypeptide 58
Nckap5	-0.446769	-0.806967	-0.785597	0.742118	0.616747	0.45613	0.278406	0.0122798	-0.352301	-0.456181	0.412689	-0.430652	0.310856	-0.396372	0.400553	-0.605075	NCK-associated protein 5
Tpp1	-0.40822	-0.806831	-0.782705	0.737204	0.632039	0.477769	0.231299	0.0351217	-0.351738	-0.447119	0.449732	-0.447103	0.312434	-0.436785	0.369802	-0.588291	tripeptidyl peptidase I
Lgals9	-0.414828	-0.8064	-0.781188	0.737799	0.623244	0.490378	0.240171	0.0303733	-0.309571	-0.412086	0.421777	-0.423801	0.273485	-0.387462	0.388972	-0.608869	lectin, galactose binding, soluble 9
Snx9	-0.489201	-0.805468	-0.789228	0.745952	0.605449	0.409968	0.329996	-0.0125825	-0.404803	-0.510926	0.396609	-0.436441	0.356564	-0.402511	0.416904	-0.600293	sorting nexin 9
Mfsd11	-0.459068	-0.804569	-0.785211	0.741525	0.612962	0.436866	0.293851	0.00456689	-0.377147	-0.480249	0.411235	-0.435826	0.332882	-0.406475	0.401719	-0.598225	major facilitator superfamily domain containing 11
Wdr7	-0.382996	-0.803875	-0.780581	0.731334	0.648032	0.463674	0.200433	0.0501238	-0.414912	-0.495967	0.503507	-0.486651	0.371562	-0.524675	0.328086	-0.548238	WD repeat domain 7
Tcirg1	-0.365214	-0.800412	-0.770929	0.726625	0.633198	0.524792	0.181925	0.0572992	-0.276989	-0.372492	0.448626	-0.426437	0.246276	-0.403982	0.358794	-0.596819	T cell, immune regulator 1, ATPase, H+ transporting, lysosomal V0 protein A3
Enpp5	-0.536341	-0.79952	-0.790267	0.746479	0.5923	0.344332	0.388325	-0.0412487	-0.487948	-0.592935	0.387655	-0.452323	0.429984	-0.431285	0.426013	-0.581434	ectonucleotide pyrophosphatase/phosphodiesterase 5
Siae	-0.568564	-0.797676	-0.788407	0.749137	0.568757	0.350315	0.429349	-0.0620595	-0.422678	-0.543519	0.322046	-0.406005	0.368481	-0.33075	0.473091	-0.62213	sialic acid acetylesterase
Ctsa	-0.441475	-0.796368	-0.775404	0.732435	0.608721	0.448928	0.275416	0.0118141	-0.349914	-0.452255	0.407837	-0.425818	0.308791	-0.392788	0.395011	-0.596425	cathepsin A
Id2	-0.480145	-0.795268	-0.775317	0.736475	0.585547	0.445453	0.323829	-0.0123068	-0.301334	-0.418755	0.344967	-0.385099	0.26222	-0.302491	0.441881	-0.633354	inhibitor of DNA binding 2
Gnpda1	-0.528962	-0.791351	-0.778409	0.738935	0.573862	0.38027	0.383519	-0.0412542	-0.386337	-0.502875	0.337004	-0.402289	0.337282	-0.332643	0.452118	-0.615846	glucosamine-6-phosphate deaminase 1
Piwil2	-0.489854	-0.789117	-0.774419	0.732087	0.590558	0.390897	0.336059	-0.018418	-0.408742	-0.51342	0.384385	-0.428787	0.359873	-0.395176	0.412904	-0.587573	piwi-like RNA-mediated gene silencing 2
1700019D03Rik	-0.636586	-0.787549	-0.785091	0.74888	0.536097	0.289772	0.515402	-0.105393	-0.452594	-0.583856	0.262609	-0.384952	0.391996	-0.281558	0.515738	-0.632235	RIKEN cDNA 1700019D03 gene
Laptm4b	-0.383318	-0.785564	-0.760301	0.716078	0.618305	0.481137	0.208213	0.0422695	-0.322201	-0.414662	0.441432	-0.431781	0.286424	-0.420146	0.355423	-0.575213	lysosomal-associated protein transmembrane 4B
Gaa	-0.347445	-0.78543	-0.757275	0.711527	0.631347	0.504712	0.164513	0.063383	-0.313005	-0.398727	0.47154	-0.442935	0.279958	-0.449108	0.329676	-0.563285	glucosidase, alpha, acid
Spsb4	-0.404458	-0.784455	-0.765731	0.717332	0.626591	0.416147	0.232425	0.0314457	-0.453081	-0.532496	0.485722	-0.484575	0.405012	-0.527295	0.328837	-0.52794	splA/ryanodine receptor domain and SOCS box containing 4
Pdxk	-0.40775	-0.783994	-0.760504	0.717791	0.606678	0.466854	0.238653	0.0271873	-0.31962	-0.417756	0.415105	-0.419012	0.282709	-0.390537	0.375559	-0.585955	pyridoxal (pyridoxine, vitamin B6) kinase
Cln3	-0.48107	-0.782886	-0.767907	0.725699	0.587701	0.391056	0.327411	-0.015373	-0.404265	-0.507193	0.385496	-0.426945	0.356155	-0.396047	0.406116	-0.581307	ceroid lipofuscinosis, neuronal 3, juvenile (Batten, Spielmeyer-Vogt disease)
Prosc	-0.47209	-0.78209	-0.765896	0.723958	0.588263	0.401981	0.316945	-0.0105806	-0.387307	-0.490479	0.385039	-0.422292	0.341115	-0.388204	0.404371	-0.58404	proline synthetase co-transcribed
Hexa	-0.4462	-0.780798	-0.762791	0.719639	0.597199	0.415903	0.285723	0.00432963	-0.3853	-0.482906	0.408103	-0.431881	0.340665	-0.412948	0.384021	-0.572631	hexosaminidase A
Rnf213	-0.52249	-0.780758	-0.768798	0.729053	0.568691	0.366795	0.378819	-0.0407376	-0.401413	-0.513793	0.342072	-0.406329	0.351261	-0.347713	0.439853	-0.599239	ring finger protein 213
Slc34a2	-0.54572	-0.780658	-0.770004	0.731892	0.557972	0.357465	0.407416	-0.0547214	-0.391936	-0.510752	0.314668	-0.391616	0.341325	-0.313464	0.461597	-0.613412	solute carrier family 34 (sodium phosphate), member 2
Dpyd	-0.49857	-0.779811	-0.767032	0.725196	0.580336	0.370686	0.349536	-0.0265054	-0.422786	-0.526904	0.375252	-0.426443	0.372102	-0.393871	0.413413	-0.578968	dihydropyrimidine dehydrogenase
Gpd1	-0.427408	-0.778518	-0.761635	0.715157	0.610839	0.400075	0.26255	0.0156924	-0.445567	-0.530712	0.454733	-0.467619	0.396795	-0.491528	0.348557	-0.53711	glycerol-3-phosphate dehydrogenase 1 (soluble)
Tcn2	-0.461862	-0.776021	-0.758353	0.717622	0.582255	0.414453	0.306915	-0.00708193	-0.354303	-0.459266	0.373358	-0.40752	0.311376	-0.3623	0.405899	-0.589412	transcobalamin 2
Lrrc39	-0.632903	-0.774544	-0.774813	0.737172	0.532431	0.258013	0.51435	-0.106771	-0.503394	-0.626138	0.280911	-0.403506	0.438472	-0.327686	0.493409	-0.599955	leucine rich repeat containing 39
Zdhhc9	-0.407049	-0.772374	-0.750213	0.707765	0.597704	0.450622	0.241407	0.0238673	-0.3308	-0.42652	0.411759	-0.418091	0.292793	-0.394915	0.369008	-0.572831	zinc finger, DHHC domain containing 9
Fbxl21	-0.40798	-0.771279	-0.74903	0.706969	0.595431	0.451533	0.243002	0.0228408	-0.324307	-0.42104	0.406685	-0.413959	0.286784	-0.386748	0.371688	-0.575249	F-box and leucine-rich repeat protein 21
Morn4	-0.475939	-0.770999	-0.758625	0.714756	0.585915	0.360512	0.324193	-0.0154827	-0.456994	-0.550895	0.407102	-0.447687	0.404493	-0.446363	0.382208	-0.548343	MORN repeat containing 4
Nox4	-0.464558	-0.769836	-0.755074	0.712494	0.58338	0.383265	0.31133	-0.00982852	-0.412679	-0.509959	0.39493	-0.43078	0.364546	-0.413587	0.387521	-0.561428	NADPH oxidase 4
Tdrp	-0.469167	-0.768175	-0.752839	0.711744	0.576241	0.389886	0.317932	-0.0135682	-0.385151	-0.487065	0.375249	-0.414659	0.339081	-0.380183	0.4	-0.574036	testis development related protein
Tmem86a	-0.552815	-0.768065	-0.760213	0.721935	0.547982	0.32704	0.419684	-0.0626429	-0.425294	-0.540367	0.314084	-0.39736	0.371262	-0.331003	0.453765	-0.593584	transmembrane protein 86A
Pdzk1ip1	-0.512515	-0.76735	-0.756265	0.716343	0.562001	0.353252	0.370786	-0.0391267	-0.414161	-0.521737	0.347037	-0.409187	0.363255	-0.362376	0.424995	-0.580136	PDZK1 interacting protein 1
Igsf9	-0.595613	-0.76719	-0.766631	0.726153	0.545007	0.258281	0.470628	-0.0865799	-0.535795	-0.645402	0.327297	-0.431097	0.470029	-0.394931	0.451337	-0.564673	immunoglobulin superfamily, member 9
Aldh7a1	-0.286342	-0.766821	-0.735335	0.688104	0.636805	0.524753	0.0960284	0.0931857	-0.299467	-0.372237	0.50864	-0.452547	0.270598	-0.488685	0.281497	-0.529329	aldehyde dehydrogenase family 7, member A1
Atp7b	-0.3392	-0.766662	-0.737897	0.694645	0.611599	0.506165	0.161175	0.0612862	-0.271436	-0.359726	0.443095	-0.416013	0.242074	-0.404357	0.333127	-0.564381	ATPase, Cu++ transporting, beta polypeptide
Nhs	-0.282529	-0.764974	-0.731679	0.686203	0.630537	0.542723	0.092652	0.0941083	-0.254735	-0.332578	0.488342	-0.431757	0.229847	-0.446992	0.292881	-0.545442	Nance-Horan syndrome (human)
Mcoln1	-0.398915	-0.764358	-0.744893	0.699692	0.602963	0.419254	0.233002	0.027111	-0.400042	-0.484087	0.447787	-0.450234	0.356464	-0.467379	0.337989	-0.534192	mucolipin 1
Tmem37	-0.449235	-0.760536	-0.741018	0.703049	0.564944	0.428713	0.297415	-0.00574968	-0.295332	-0.404449	0.343151	-0.376037	0.257859	-0.307	0.412242	-0.598276	transmembrane protein 37
Sertm1	-0.420884	-0.759993	-0.738732	0.699035	0.576675	0.441549	0.262813	0.0110058	-0.301498	-0.403448	0.373332	-0.391034	0.265034	-0.342991	0.387361	-0.58282	serine rich and transmembrane domain containing 1
Parp10	-0.343951	-0.759762	-0.73692	0.688917	0.62137	0.443489	0.167192	0.0582767	-0.404282	-0.475244	0.499484	-0.47361	0.363259	-0.527179	0.291608	-0.505062	poly (ADP-ribose) polymerase family, member 10
Aldh18a1	-0.342309	-0.758741	-0.733062	0.688088	0.610977	0.472841	0.166657	0.0577126	-0.330027	-0.410584	0.462932	-0.438213	0.295389	-0.454296	0.314668	-0.535285	aldehyde dehydrogenase 18 family, member A1
Slc7a7	-0.464359	-0.757801	-0.743193	0.702286	0.56933	0.37943	0.31534	-0.0141174	-0.390862	-0.490265	0.374178	-0.413615	0.344403	-0.38429	0.392213	-0.562304	solute carrier family 7 (cationic amino acid transporter, y+ system), member 7
Dio1	-0.653363	-0.756439	-0.758543	0.724389	0.503397	0.239329	0.545729	-0.1255	-0.473853	-0.603961	0.231179	-0.370208	0.410042	-0.264769	0.516027	-0.60899	deiodinase, iodothyronine, type I
5830473C10Rik	-0.437517	-0.755047	-0.738999	0.696574	0.578451	0.388963	0.283299	0.00100229	-0.39738	-0.489761	0.401235	-0.426871	0.351783	-0.417596	0.36799	-0.545829	RIKEN cDNA 5830473C10 gene
Stra6l	-0.487187	-0.754708	-0.744227	0.702296	0.565383	0.339781	0.34336	-0.0277613	-0.450357	-0.546599	0.379325	-0.430389	0.39755	-0.417245	0.390217	-0.544827	STRA6-like
Arsa	-0.461066	-0.753893	-0.738921	0.698585	0.565405	0.381916	0.312768	-0.0136708	-0.378928	-0.478958	0.368138	-0.407127	0.333601	-0.373385	0.392752	-0.563237	arylsulfatase A
Tert	-0.565543	-0.752774	-0.746152	0.710571	0.525311	0.313746	0.440613	-0.075755	-0.400496	-0.520757	0.276579	-0.371293	0.347637	-0.282865	0.469167	-0.599151	telomerase reverse transcriptase
Cspg5	-0.291493	-0.752225	-0.725892	0.675994	0.634115	0.468863	0.105623	0.0867348	-0.394368	-0.454525	0.539196	-0.487457	0.356921	-0.56831	0.251342	-0.481028	chondroitin sulfate proteoglycan 5
Scpep1	-0.419592	-0.751807	-0.732874	0.691746	0.575893	0.415323	0.263188	0.00975795	-0.34772	-0.442613	0.391011	-0.409083	0.307267	-0.385124	0.369415	-0.55688	serine carboxypeptidase 1
Oat	-0.525371	-0.751203	-0.744089	0.704034	0.548072	0.310995	0.391069	-0.05147	-0.459812	-0.563036	0.344083	-0.416293	0.40407	-0.383729	0.417014	-0.555137	ornithine aminotransferase
Slc38a7	-0.429103	-0.751051	-0.733955	0.692189	0.575322	0.397666	0.274624	0.00432129	-0.376775	-0.46981	0.39574	-0.418415	0.333323	-0.40345	0.367276	-0.548148	solute carrier family 38, member 7
Aqp7	-0.306183	-0.750798	-0.726931	0.676493	0.631581	0.445443	0.12353	0.0780832	-0.428867	-0.487537	0.541072	-0.496757	0.387665	-0.586107	0.251422	-0.471786	aquaporin 7
Parp14	-0.477841	-0.749789	-0.7336	0.697418	0.544942	0.397179	0.335746	-0.0261899	-0.306079	-0.419407	0.311849	-0.362633	0.265966	-0.280293	0.429507	-0.598813	poly (ADP-ribose) polymerase family, member 14
Il4ra	-0.218646	-0.747054	-0.711026	0.662947	0.640825	0.55607	0.020195	0.126158	-0.263778	-0.325045	0.540056	-0.453777	0.241309	-0.512469	0.235135	-0.501118	interleukin 4 receptor, alpha
Myo7a	-0.501204	-0.746872	-0.737089	0.697448	0.54907	0.333692	0.363445	-0.0391311	-0.425279	-0.527516	0.346614	-0.407846	0.373718	-0.372272	0.408213	-0.556243	myosin VIIA
Smim1	-0.174559	-0.745657	-0.707765	0.656165	0.661437	0.567034	-0.033757	0.152368	-0.294548	-0.341774	0.597169	-0.48692	0.271839	-0.589179	0.189325	-0.467673	small integral membrane protein 1
Man2b1	-0.474551	-0.742992	-0.734809	0.690544	0.567642	0.311076	0.330808	-0.0232532	-0.509471	-0.594166	0.411568	-0.457552	0.45214	-0.482026	0.358211	-0.505963	mannosidase 2, alpha B1
Rec8	-0.414559	-0.742165	-0.723196	0.682944	0.567271	0.413002	0.260363	0.00929609	-0.335207	-0.430048	0.381612	-0.39983	0.295938	-0.371791	0.367622	-0.553324	REC8 meiotic recombination protein
Wwc2	-0.1467	-0.741024	-0.6993	0.648942	0.660304	0.601213	-0.065423	0.166403	-0.235515	-0.284222	0.590728	-0.468187	0.219265	-0.557052	0.185613	-0.477391	WW, C2 and coiled-coil domain containing 2
Trim12a	-0.597904	-0.740645	-0.742133	0.703846	0.51837	0.232381	0.482198	-0.0970168	-0.52772	-0.63721	0.29899	-0.411211	0.462095	-0.3673	0.450619	-0.550732	tripartite motif-containing 12A
Gusb	-0.31807	-0.740571	-0.714481	0.669601	0.603214	0.469258	0.142994	0.0659083	-0.325221	-0.399866	0.468981	-0.436191	0.292022	-0.463588	0.293244	-0.514101	glucuronidase, beta
Grn	-0.347725	-0.740144	-0.718445	0.672734	0.598983	0.428623	0.178499	0.0491067	-0.384623	-0.45781	0.469664	-0.451455	0.344756	-0.490902	0.297278	-0.501508	granulin
Pfkfb3	-0.414683	-0.739584	-0.721961	0.680661	0.568883	0.398386	0.260897	0.00883216	-0.365007	-0.455685	0.394318	-0.412576	0.323158	-0.399678	0.35735	-0.538888	6-phosphofructo-2-kinase/fructose-2,6-biphosphatase 3
Smim24	-0.617008	-0.739564	-0.740449	0.705483	0.502291	0.242165	0.506756	-0.109603	-0.473359	-0.594365	0.252234	-0.376261	0.411299	-0.292098	0.483717	-0.581544	small integral membrane protein 24
Hps4	-0.446442	-0.739074	-0.728252	0.683788	0.57185	0.332777	0.298086	-0.00828681	-0.484079	-0.565704	0.422862	-0.455431	0.430373	-0.48414	0.343304	-0.501727	Hermansky-Pudlak syndrome 4 homolog (human)
Nr1i3	-0.573489	-0.734258	-0.733226	0.695477	0.517549	0.253094	0.454941	-0.085225	-0.493104	-0.60143	0.300014	-0.401668	0.431648	-0.354695	0.441241	-0.55034	nuclear receptor subfamily 1, group I, member 3
Pm20d1	-0.542887	-0.731649	-0.725381	0.689729	0.51564	0.301893	0.419683	-0.0693219	-0.40648	-0.519534	0.284058	-0.372072	0.35401	-0.299312	0.44486	-0.572016	peptidase M20 domain containing 1
Slc3a2	-0.532259	-0.730971	-0.727887	0.687487	0.53329	0.266228	0.405321	-0.061582	-0.509404	-0.606155	0.345514	-0.425572	0.448751	-0.412725	0.402139	-0.523008	solute carrier family 3 (activators of dibasic and neutral amino acid transport), member 2
Slc7a9	-0.512041	-0.72965	-0.721009	0.684213	0.524962	0.320614	0.382736	-0.0518191	-0.397503	-0.504784	0.307846	-0.380084	0.34744	-0.321932	0.422704	-0.560911	solute carrier family 7 (cationic amino acid transporter, y+ system), member 9
Xxylt1	-0.35742	-0.729424	-0.710918	0.664665	0.590982	0.394923	0.193191	0.0404255	-0.427508	-0.496365	0.472894	-0.461685	0.383298	-0.516372	0.288746	-0.48006	xyloside xylosyltransferase 1
Ang	-0.484243	-0.729115	-0.722528	0.679946	0.55002	0.293609	0.347279	-0.0337878	-0.503177	-0.589979	0.38748	-0.442464	0.445635	-0.456469	0.365333	-0.503289	angiogenin, ribonuclease, RNase A family, 5
Nrn1	-0.528463	-0.725722	-0.722242	0.68259	0.527938	0.268717	0.402612	-0.0613336	-0.494635	-0.592197	0.337428	-0.417188	0.435361	-0.398666	0.402949	-0.523999	neuritin 1
Nnt	-0.28808	-0.724731	-0.702052	0.651997	0.615869	0.424778	0.109736	0.0801904	-0.437581	-0.489367	0.5414	-0.494062	0.39621	-0.597232	0.228889	-0.442063	nicotinamide nucleotide transhydrogenase
Gamt	-0.338108	-0.724363	-0.698604	0.658499	0.57136	0.466665	0.173775	0.0475071	-0.260785	-0.347536	0.403705	-0.387451	0.231717	-0.367585	0.327447	-0.539138	guanidinoacetate methyltransferase
Tmem104	-0.332931	-0.721336	-0.697784	0.655071	0.579022	0.441893	0.167481	0.0505535	-0.322425	-0.399507	0.437182	-0.417491	0.288351	-0.432548	0.302298	-0.508494	transmembrane protein 104
Pik3r2	-0.372686	-0.718738	-0.702251	0.657456	0.575118	0.374655	0.215325	0.0277783	-0.42884	-0.500219	0.44987	-0.449624	0.383517	-0.494536	0.298442	-0.478794	phosphatidylinositol 3-kinase, regulatory subunit, polypeptide 2 (p85 beta)
Prkg2	-0.655093	-0.716872	-0.724992	0.690658	0.475495	0.169182	0.559657	-0.138741	-0.543567	-0.662088	0.231683	-0.380421	0.473109	-0.306814	0.486549	-0.552624	protein kinase, cGMP-dependent, type II
Igf2r	-0.422267	-0.716057	-0.697434	0.661863	0.531475	0.406099	0.279251	-0.00508441	-0.272851	-0.376137	0.321141	-0.351856	0.23805	-0.284598	0.389299	-0.565201	insulin-like growth factor 2 receptor
Cln6	-0.489541	-0.713932	-0.706254	0.667907	0.524006	0.303357	0.359811	-0.043211	-0.431133	-0.527858	0.333548	-0.397086	0.379186	-0.369248	0.390436	-0.525806	ceroid-lipofuscinosis, neuronal 6
Pbld2	-0.477377	-0.713631	-0.704672	0.666174	0.527032	0.314466	0.345207	-0.0362751	-0.419499	-0.515072	0.339267	-0.396648	0.369197	-0.370419	0.384474	-0.525215	phenazine biosynthesis-like protein domain containing 2
Axin2	-0.470076	-0.711757	-0.703421	0.663581	0.531794	0.306174	0.336483	-0.0321486	-0.445698	-0.535991	0.357963	-0.411306	0.393537	-0.403085	0.369579	-0.509542	axin2
Tnfsf10	-0.457005	-0.710804	-0.701222	0.661175	0.534748	0.316618	0.320963	-0.024874	-0.435295	-0.524026	0.36464	-0.411483	0.384713	-0.406027	0.362354	-0.507576	tumor necrosis factor (ligand) superfamily, member 10
Ghr	-0.598322	-0.710271	-0.717877	0.677701	0.50296	0.162565	0.491139	-0.105974	-0.622701	-0.717496	0.321088	-0.43929	0.548498	-0.441852	0.413536	-0.489387	growth hormone receptor
Cpne8	-0.625175	-0.710026	-0.713769	0.681344	0.471045	0.208297	0.526428	-0.124476	-0.469169	-0.590645	0.217688	-0.35398	0.406553	-0.260145	0.485834	-0.566453	copine VIII
Ifit1	-0.490043	-0.709401	-0.702357	0.664088	0.520414	0.295954	0.361809	-0.0449405	-0.4371	-0.532838	0.332297	-0.397158	0.384547	-0.371729	0.387971	-0.520344	interferon-induced protein with tetratricopeptide repeats 1
Sytl3	-0.60399	-0.709297	-0.711407	0.678101	0.478221	0.221316	0.500824	-0.112217	-0.464298	-0.581677	0.23521	-0.360466	0.403236	-0.277386	0.470317	-0.558722	synaptotagmin-like 3
Tm7sf3	-0.351846	-0.709205	-0.686264	0.647241	0.55391	0.436874	0.195277	0.0344904	-0.27643	-0.363141	0.385643	-0.380373	0.245045	-0.358745	0.330299	-0.528002	transmembrane 7 superfamily member 3
Egfl6	-0.310147	-0.708898	-0.685065	0.641607	0.577788	0.438262	0.143527	0.0600298	-0.330817	-0.400898	0.453204	-0.424395	0.29707	-0.457142	0.278801	-0.486294	EGF-like-domain, multiple 6
Pipox	-0.51585	-0.708473	-0.70466	0.666396	0.513922	0.26671	0.393147	-0.0600207	-0.471931	-0.568641	0.32396	-0.402057	0.414999	-0.378341	0.396953	-0.516188	pipecolic acid oxidase
Paqr7	-0.279044	-0.708347	-0.681855	0.637307	0.588018	0.460218	0.105855	0.0781099	-0.317883	-0.382764	0.476458	-0.431446	0.286919	-0.477032	0.258034	-0.477766	progestin and adipoQ receptor family member VII
Jade1	-0.3908	-0.707858	-0.694683	0.650342	0.561801	0.34128	0.24057	0.0138319	-0.458633	-0.529311	0.438215	-0.44983	0.409621	-0.497893	0.300963	-0.466512	jade family PHD finger 1
Trappc2l	-0.321246	-0.706492	-0.680902	0.641179	0.561199	0.458425	0.159007	0.0514559	-0.258102	-0.340312	0.403903	-0.383399	0.229895	-0.371327	0.311295	-0.520496	trafficking protein particle complex 2-like
Pdgfb	-0.0654894	-0.706419	-0.660905	0.609415	0.657767	0.619359	-0.153158	0.202611	-0.212845	-0.24433	0.629495	-0.473137	0.202389	-0.598615	0.121183	-0.427416	platelet derived growth factor, B polypeptide
Mafb	-0.609646	-0.702559	-0.711371	0.67256	0.490404	0.150638	0.507599	-0.115399	-0.616434	-0.714093	0.300544	-0.426993	0.542026	-0.418567	0.423171	-0.491689	v-maf musculoaponeurotic fibrosarcoma oncogene family, protein B (avian)
Oasl2	-0.498063	-0.701251	-0.695701	0.65812	0.510537	0.280287	0.374172	-0.0523436	-0.443743	-0.53984	0.321083	-0.39223	0.39006	-0.364541	0.390598	-0.515389	2'-5' oligoadenylate synthetase-like 2
Dgat2	-0.43373	-0.69808	-0.688677	0.647365	0.535143	0.308002	0.296311	-0.015002	-0.456167	-0.536085	0.38717	-0.424411	0.404875	-0.443392	0.334277	-0.479643	diacylglycerol O-acyltransferase 2
Mccc1	-0.581804	-0.697741	-0.697795	0.665615	0.471276	0.236632	0.478026	-0.103543	-0.426489	-0.543297	0.228176	-0.345499	0.369665	-0.255888	0.462765	-0.557088	methylcrotonoyl-Coenzyme A carboxylase 1 (alpha)
Acsl1	-0.27991	-0.697412	-0.673911	0.627919	0.584838	0.426928	0.10965	0.0747741	-0.371592	-0.428706	0.49352	-0.450581	0.335841	-0.522549	0.238799	-0.447677	acyl-CoA synthetase long-chain family member 1
Osbp2	-0.550224	-0.697398	-0.695192	0.661393	0.483515	0.254329	0.439519	-0.0849173	-0.425491	-0.535394	0.25806	-0.358588	0.370463	-0.28831	0.437705	-0.543407	oxysterol binding protein 2
Sgms2	-0.636168	-0.696836	-0.704483	0.671295	0.461725	0.166921	0.543343	-0.134584	-0.523032	-0.638825	0.223122	-0.3675	0.455031	-0.293573	0.474224	-0.539185	sphingomyelin synthase 2
Alpi	-0.514456	-0.696647	-0.692809	0.656224	0.500272	0.264559	0.395659	-0.0635621	-0.448104	-0.546957	0.303532	-0.384569	0.393086	-0.34845	0.401393	-0.51754	alkaline phosphatase, intestinal
Myrf	-0.235859	-0.696006	-0.671569	0.621051	0.608762	0.428123	0.0553674	0.101354	-0.426873	-0.466644	0.562902	-0.495433	0.388796	-0.623633	0.184903	-0.403794	myelin regulatory factor
Proz	-0.542297	-0.694611	-0.694158	0.657849	0.491638	0.233881	0.42988	-0.0802592	-0.480757	-0.581256	0.291206	-0.386912	0.421418	-0.350008	0.412509	-0.514438	protein Z, vitamin K-dependent plasma glycoprotein
Znfx1	-0.422196	-0.692816	-0.683372	0.641412	0.53615	0.305276	0.283773	-0.00977734	-0.465371	-0.541144	0.398626	-0.430862	0.413841	-0.461446	0.320946	-0.467008	zinc finger, NFX1-type containing 1
Map3k1	-0.659994	-0.690676	-0.693858	0.669597	0.422395	0.217331	0.577212	-0.153654	-0.346378	-0.49092	0.106138	-0.269096	0.292001	-0.0882341	0.550584	-0.620679	mitogen-activated protein kinase kinase kinase 1
Zfyve26	-0.418989	-0.688069	-0.675619	0.637245	0.521615	0.335442	0.282685	-0.0108228	-0.381443	-0.467528	0.355646	-0.389409	0.337146	-0.378188	0.345217	-0.498085	zinc finger, FYVE domain containing 26
Galm	-0.541274	-0.686947	-0.683912	0.651465	0.473623	0.259464	0.432401	-0.0835729	-0.397592	-0.508597	0.244066	-0.343221	0.345256	-0.263298	0.437705	-0.544128	galactose mutarotase
Vps18	-0.374971	-0.686142	-0.672358	0.629978	0.543442	0.340746	0.228793	0.0153728	-0.424964	-0.495266	0.418656	-0.428324	0.379329	-0.467183	0.295138	-0.458868	vacuolar protein sorting 18 (yeast)
Ifi27	-0.41649	-0.685368	-0.676374	0.634334	0.532409	0.298113	0.279119	-0.00879511	-0.471781	-0.544938	0.401208	-0.4322	0.419897	-0.469098	0.312782	-0.456611	interferon, alpha-inducible protein 27
Mov10	-0.437836	-0.684717	-0.678539	0.636328	0.527701	0.272423	0.30494	-0.021164	-0.504673	-0.57809	0.396458	-0.438271	0.448823	-0.478708	0.318883	-0.451513	Moloney leukemia virus 10
Acnat1	-0.485202	-0.684603	-0.678791	0.642395	0.49768	0.277578	0.364151	-0.0506218	-0.424738	-0.519466	0.310212	-0.379316	0.373106	-0.348552	0.383298	-0.506309	acyl-coenzyme A amino acid N-acyltransferase 1
Uaca	-0.480423	-0.684533	-0.67924	0.641665	0.502613	0.271192	0.357979	-0.0474428	-0.447349	-0.537958	0.326153	-0.39218	0.394054	-0.376123	0.371968	-0.494523	uveal autoantigen with coiled-coil domains and ankyrin repeats
Clec2e	-0.544822	-0.681727	-0.683467	0.647101	0.482104	0.208948	0.436776	-0.0856955	-0.50596	-0.602784	0.290722	-0.39058	0.444137	-0.364103	0.403654	-0.495879	C-type lectin domain family 2, member e
Sox6	-0.563298	-0.681019	-0.68664	0.648579	0.483057	0.171493	0.458589	-0.0958397	-0.572351	-0.66427	0.305539	-0.4139	0.503868	-0.410104	0.396356	-0.475203	SRY (sex determining region Y)-box 6
Vav2	-0.45169	-0.680285	-0.670413	0.63472	0.499834	0.313137	0.325385	-0.0330371	-0.371019	-0.465275	0.312192	-0.365767	0.325707	-0.327943	0.373356	-0.511497	vav 2 oncogene
Kazn	-0.459812	-0.680035	-0.676807	0.634988	0.518126	0.244716	0.332942	-0.0353689	-0.531121	-0.605548	0.384515	-0.438702	0.471753	-0.478623	0.326829	-0.446647	kazrin, periplakin interacting protein
Irak2	-0.523169	-0.678649	-0.679199	0.641773	0.488311	0.216785	0.411248	-0.0738295	-0.50859	-0.600048	0.310518	-0.399531	0.447672	-0.387799	0.384815	-0.483116	interleukin-1 receptor-associated kinase 2
Ero1lb	-0.302038	-0.678456	-0.654465	0.614839	0.545286	0.432865	0.14437	0.0536957	-0.275495	-0.349277	0.40803	-0.384224	0.24641	-0.391003	0.284615	-0.485225	ERO1-like beta (S. cerevisiae)
Lonrf1	-0.381816	-0.676642	-0.657295	0.623333	0.507251	0.398871	0.243041	0.00519301	-0.243984	-0.33963	0.313219	-0.333358	0.213211	-0.273465	0.358656	-0.532435	LON peptidase N-terminal domain and ring finger 1
Ttyh3	-0.25287	-0.673939	-0.643529	0.605155	0.549005	0.490238	0.0870286	0.0799751	-0.18839	-0.262715	0.40828	-0.361407	0.169311	-0.353683	0.273131	-0.497631	tweety homolog 3 (Drosophila)
Ctss	-0.589561	-0.673032	-0.677172	0.645395	0.450637	0.190646	0.494952	-0.11584	-0.466116	-0.577699	0.220044	-0.347098	0.405109	-0.271139	0.451004	-0.526487	cathepsin S
Snx20	-0.411303	-0.667731	-0.657096	0.618897	0.508318	0.311192	0.279624	-0.0128195	-0.399632	-0.480238	0.35537	-0.389951	0.353884	-0.391356	0.329029	-0.472867	sorting nexin 20
Arnt2	-0.353214	-0.665615	-0.650655	0.609892	0.528404	0.345253	0.209396	0.020816	-0.390085	-0.458935	0.405233	-0.409495	0.348273	-0.442352	0.285194	-0.44996	aryl hydrocarbon receptor nuclear translocator 2
Uba7	-0.48086	-0.656263	-0.65137	0.617802	0.469153	0.261949	0.368517	-0.0580659	-0.395413	-0.491304	0.276183	-0.351135	0.346061	-0.305657	0.383941	-0.497268	ubiquitin-like modifier activating enzyme 7
Lhpp	-0.385272	-0.652913	-0.645991	0.602648	0.520704	0.264476	0.250836	-0.000500333	-0.514743	-0.573064	0.426173	-0.447992	0.46039	-0.524182	0.267139	-0.402104	phospholysine phosphohistidine inorganic pyrophosphate phosphatase
Pofut1	-0.512836	-0.64421	-0.650515	0.610819	0.473694	0.14801	0.408334	-0.0777422	-0.605357	-0.679227	0.340581	-0.430849	0.536228	-0.472956	0.33772	-0.413473	protein O-fucosyltransferase 1
Nags	-0.521825	-0.643859	-0.647239	0.611954	0.4568	0.180442	0.420908	-0.0847316	-0.510157	-0.598856	0.283741	-0.381176	0.448627	-0.368317	0.376368	-0.457756	N-acetylglutamate synthase
Neu2	-0.574615	-0.63282	-0.639587	0.609235	0.420715	0.15287	0.489606	-0.120354	-0.47613	-0.580439	0.206222	-0.335644	0.414447	-0.271059	0.427785	-0.487797	neuraminidase 2
Ifi47	-0.332418	-0.630331	-0.610309	0.577803	0.480652	0.38818	0.198085	0.0185103	-0.218229	-0.303382	0.309828	-0.316345	0.191597	-0.270508	0.318451	-0.489637	interferon gamma inducible protein 47
Helz2	-0.429593	-0.627012	-0.624428	0.58618	0.475431	0.22258	0.313878	-0.035961	-0.489471	-0.559379	0.348944	-0.401928	0.434447	-0.435067	0.305941	-0.414397	helicase with zinc finger 2, transcriptional coactivator
Klb	-0.418814	-0.625106	-0.624516	0.582986	0.487382	0.199206	0.300251	-0.0290909	-0.558439	-0.616516	0.392474	-0.43855	0.498107	-0.514023	0.274096	-0.378946	klotho beta
Morn2	-0.544287	-0.624066	-0.629092	0.598024	0.423702	0.163816	0.455476	-0.105419	-0.468168	-0.566248	0.224412	-0.340093	0.408673	-0.289777	0.404378	-0.471807	MORN repeat containing 2
Cck	-0.349479	-0.620622	-0.600858	0.571808	0.458457	0.386952	0.222833	0.00435573	-0.171693	-0.266292	0.261827	-0.281147	0.147935	-0.199704	0.345622	-0.51024	cholecystokinin
Shpk	-0.647678	-0.616805	-0.632142	0.604508	0.38387	0.0736935	0.58337	-0.168276	-0.530309	-0.642503	0.149189	-0.320672	0.459795	-0.236863	0.465284	-0.485695	sedoheptulokinase
Ceacam2	-0.456082	-0.616506	-0.618225	0.580391	0.460629	0.18044	0.349073	-0.0545741	-0.530525	-0.600096	0.335123	-0.404087	0.470404	-0.440964	0.311524	-0.401253	carcinoembryonic antigen-related cell adhesion molecule 2
Eif2ak2	-0.623688	-0.615801	-0.626151	0.600959	0.380465	0.121432	0.555717	-0.155798	-0.441282	-0.560101	0.126936	-0.287953	0.379624	-0.17308	0.475317	-0.512412	eukaryotic translation initiation factor 2-alpha kinase 2
Galnt6	-0.640498	-0.611654	-0.6305	0.59891	0.394938	0.0344739	0.574801	-0.164215	-0.625528	-0.722937	0.199716	-0.366452	0.547228	-0.33604	0.426998	-0.438387	UDP-N-acetyl-alpha-D-galactosamine:polypeptide N-acetylgalactosaminyltransferase 6
Nrg4	-0.530577	-0.61067	-0.618722	0.584648	0.427237	0.126935	0.441886	-0.100556	-0.54494	-0.628741	0.265173	-0.375224	0.479452	-0.372206	0.365337	-0.423782	neuregulin 4
Cidec	-0.29432	-0.609206	-0.598153	0.554186	0.512213	0.282702	0.154308	0.0382572	-0.48157	-0.521335	0.461574	-0.44701	0.434289	-0.559781	0.196582	-0.346022	cell death-inducing DFFA-like effector c
Cyp2c68	-0.69914	-0.604615	-0.623974	0.600586	0.349541	0.0389687	0.650561	-0.203227	-0.513111	-0.638275	0.080457	-0.28312	0.441068	-0.157042	0.50984	-0.507182	cytochrome P450, family 2, subfamily c, polypeptide 68
Fchsd2	-0.703663	-0.603309	-0.618485	0.600441	0.329885	0.0836177	0.658397	-0.20832	-0.390933	-0.533514	0.0136109	-0.221943	0.329009	-0.0296673	0.553648	-0.560342	FCH and double SH3 domains 2
Slc5a6	-0.558103	-0.601526	-0.613607	0.580169	0.412429	0.0881313	0.478003	-0.119427	-0.579732	-0.664361	0.248329	-0.374705	0.509644	-0.37164	0.374092	-0.414706	solute carrier family 5 (sodium-dependent vitamin transporter), member 6
Cat	-0.605752	-0.599042	-0.615462	0.583921	0.393642	0.0510885	0.536803	-0.14825	-0.59934	-0.691749	0.20984	-0.36192	0.524955	-0.338814	0.405321	-0.425553	catalase
Cdh26	-0.397627	-0.591714	-0.58938	0.552154	0.454166	0.207477	0.28642	-0.0290339	-0.479344	-0.541234	0.345612	-0.391032	0.426358	-0.436225	0.276711	-0.380223	cadherin-like 26
Spg20	-0.179157	-0.588836	-0.567827	0.522786	0.527246	0.361843	0.0214493	0.0983317	-0.390734	-0.415856	0.510887	-0.442189	0.357113	-0.578797	0.130292	-0.320053	spastic paraplegia 20, spartin (Troyer syndrome) homolog (human)
Slc25a42	-0.51701	-0.575842	-0.586932	0.55318	0.404481	0.0860676	0.436167	-0.103752	-0.574996	-0.649472	0.264545	-0.375806	0.507138	-0.394099	0.337652	-0.380884	solute carrier family 25, member 42
Slc5a9	-0.596597	-0.575034	-0.592076	0.562385	0.372518	0.0384548	0.533706	-0.151204	-0.580681	-0.672023	0.189438	-0.343393	0.508	-0.31447	0.399427	-0.412854	solute carrier family 5 (sodium/glucose cotransporter), member 9
Arid5b	-0.263092	-0.574563	-0.558208	0.521297	0.471254	0.32628	0.129798	0.0426012	-0.324452	-0.376251	0.384235	-0.365821	0.291675	-0.414144	0.216722	-0.37528	AT rich interactive domain 5B (MRF1-like)
Gclm	-0.61725	-0.572863	-0.58892	0.563338	0.352703	0.0523681	0.560752	-0.165326	-0.51087	-0.616087	0.132513	-0.299758	0.442966	-0.221524	0.438666	-0.450177	glutamate-cysteine ligase, modifier subunit
Crebrf	-0.697588	-0.572139	-0.593064	0.572806	0.316445	0.0163073	0.659642	-0.213677	-0.486645	-0.612938	0.0417217	-0.252751	0.416421	-0.11135	0.51096	-0.495283	CREB3 regulatory factor
St3gal3	-0.457716	-0.5703	-0.572279	0.541542	0.403911	0.169657	0.367607	-0.0726794	-0.433459	-0.513512	0.246438	-0.330773	0.380768	-0.312678	0.335862	-0.411335	ST3 beta-galactoside alpha-2,3-sialyltransferase 3
Snx30	-0.42411	-0.570066	-0.575759	0.536624	0.43915	0.124122	0.324093	-0.0502023	-0.594737	-0.645531	0.359891	-0.422462	0.53016	-0.508987	0.255489	-0.32767	sorting nexin family member 30
Stat1	-0.533449	-0.565863	-0.574425	0.54712	0.372322	0.113998	0.461366	-0.118806	-0.455242	-0.548895	0.180148	-0.305688	0.396511	-0.250845	0.388504	-0.432236	signal transducer and activator of transcription 1
Sipa1l2	-0.42073	-0.564157	-0.567179	0.531422	0.424516	0.150508	0.323069	-0.0514298	-0.517496	-0.577586	0.319471	-0.383626	0.459575	-0.431822	0.277181	-0.355016	signal-induced proliferation-associated 1 like 2
Dgkg	-0.117237	-0.561537	-0.536611	0.491966	0.520491	0.386322	-0.0446984	0.125161	-0.344255	-0.360128	0.525023	-0.431476	0.317518	-0.580814	0.0906505	-0.29376	diacylglycerol kinase, gamma
Mmd	-0.150001	-0.560627	-0.536964	0.495372	0.502345	0.379114	-0.00385332	0.104905	-0.313881	-0.341077	0.477192	-0.40215	0.287931	-0.51507	0.126796	-0.320465	monocyte to macrophage differentiation-associated
Gm14085	-0.375133	-0.558095	-0.548253	0.521465	0.400762	0.276103	0.273378	-0.0307015	-0.249594	-0.335334	0.224157	-0.27186	0.216829	-0.209592	0.328095	-0.444985	predicted gene 14085
Coq4	-0.140583	-0.54363	-0.515058	0.480209	0.470042	0.425906	-0.00754552	0.102367	-0.164532	-0.208702	0.397217	-0.325163	0.15152	-0.365341	0.165328	-0.368215	coenzyme Q4 homolog (yeast)
Lgals3bp	-0.419007	-0.543339	-0.546676	0.513581	0.401292	0.143111	0.32826	-0.0579674	-0.483615	-0.546552	0.286853	-0.356382	0.428338	-0.386459	0.282913	-0.354279	lectin, galactoside-binding, soluble, 3 binding protein
Ube2l6	-0.374138	-0.540255	-0.533009	0.506034	0.388927	0.245375	0.277483	-0.0356134	-0.28126	-0.361349	0.226226	-0.27735	0.245574	-0.230673	0.313304	-0.418692	ubiquitin-conjugating enzyme E2L 6
Dtx3l	-0.545183	-0.53831	-0.547907	0.525284	0.334586	0.100354	0.485536	-0.135945	-0.40037	-0.502259	0.118326	-0.258723	0.34523	-0.165885	0.410648	-0.441691	deltex 3-like (Drosophila)
Tbc1d24	-0.318618	-0.523834	-0.518423	0.484738	0.41201	0.212503	0.213101	-0.00627921	-0.398805	-0.449624	0.325563	-0.348498	0.355885	-0.396301	0.226646	-0.332829	TBC1 domain family, member 24
Prkar2b	-0.325434	-0.503805	-0.505044	0.468124	0.406965	0.140193	0.226124	-0.0151545	-0.51835	-0.553248	0.36237	-0.3914	0.464581	-0.495192	0.1886	-0.27099	protein kinase, cAMP dependent regulatory, type II beta
Gbp7	-0.223539	-0.496258	-0.481424	0.449829	0.406913	0.288553	0.107767	0.0388015	-0.26847	-0.313977	0.32955	-0.311946	0.241362	-0.349921	0.188115	-0.327525	guanylate binding protein 7
Mertk	-0.631229	-0.481691	-0.510285	0.487035	0.277051	-0.0934167	0.605899	-0.20264	-0.617549	-0.705574	0.0968667	-0.293116	0.538372	-0.25401	0.396612	-0.347683	c-mer proto-oncogene tyrosine kinase
Chid1	-0.430234	-0.475541	-0.486252	0.457119	0.337467	0.055358	0.363667	-0.0870647	-0.509787	-0.567302	0.232836	-0.325642	0.4506	-0.356776	0.269901	-0.301085	chitinase domain containing 1
Rps4l	-0.39726	-0.465968	-0.478079	0.444596	0.35251	0.0326151	0.32524	-0.0694447	-0.588175	-0.627159	0.29629	-0.372103	0.523966	-0.463803	0.215632	-0.24656	ribosomal protein S4-like
Zfp518a	-0.69779	-0.462237	-0.482266	0.480054	0.178515	0.00587886	0.69973	-0.255085	-0.222652	-0.377529	-0.182274	-0.0641283	0.173116	0.222848	0.576854	-0.531763	zinc finger protein 518A
Pdgfc	-0.178296	-0.46087	-0.455486	0.413185	0.427445	0.174086	0.0599692	0.0579054	-0.526862	-0.525139	0.473914	-0.435282	0.479687	-0.63266	0.0593465	-0.173001	platelet-derived growth factor, C polypeptide
Msl3l2	-0.155825	-0.46004	-0.445207	0.410372	0.407177	0.269077	0.0359702	0.067599	-0.317232	-0.338767	0.389752	-0.344286	0.289086	-0.447227	0.110547	-0.251911	male-specific lethal 3-like 2 (Drosophila)
Hipk2	-0.457979	-0.455786	-0.47318	0.443471	0.319089	-0.0132593	0.402788	-0.10889	-0.591308	-0.642703	0.230447	-0.341384	0.52337	-0.395673	0.261276	-0.264836	homeodomain interacting protein kinase 2
H2-Eb1	-0.259816	-0.44794	-0.432712	0.413784	0.322433	0.290867	0.170712	-0.00199673	-0.0841123	-0.159449	0.161622	-0.180569	0.0699372	-0.0964113	0.268707	-0.388566	histocompatibility 2, class II antigen E beta
Kynu	-0.256288	-0.43962	-0.419488	0.406722	0.296894	0.340298	0.171277	-0.00498049	0.0572754	-0.0358297	0.0871261	-0.109737	-0.0593719	0.0460548	0.311035	-0.44152	kynureninase (L-kynurenine hydrolase)
Abhd3	-0.394284	-0.43754	-0.446793	0.420438	0.309362	0.0569754	0.332886	-0.0793842	-0.456055	-0.510379	0.209227	-0.294085	0.402788	-0.316992	0.251376	-0.281875	abhydrolase domain containing 3
Acad11	-0.609681	-0.435679	-0.460891	0.445638	0.222717	-0.0702606	0.596814	-0.207751	-0.468209	-0.568635	0.00460042	-0.204997	0.402168	-0.0984677	0.419701	-0.370001	acyl-Coenzyme A dehydrogenase family, member 11
Klra2	-0.606897	-0.431995	-0.45615	0.442253	0.216229	-0.0603318	0.59508	-0.207835	-0.437419	-0.541145	-0.0112184	-0.189391	0.374089	-0.068381	0.426933	-0.37935	killer cell lectin-like receptor, subfamily A, member 2
Slc29a3	-0.392722	-0.430456	-0.443411	0.413924	0.31506	0.0164381	0.331967	-0.0794674	-0.541584	-0.583555	0.247827	-0.331686	0.481019	-0.399284	0.22042	-0.239825	solute carrier family 29 (nucleoside transporters), member 3
Dolk	-0.163766	-0.427398	-0.416454	0.38349	0.375993	0.223763	0.0560557	0.0521506	-0.333979	-0.352907	0.363366	-0.330366	0.30346	-0.434365	0.104944	-0.225647	dolichol kinase
Lair1	-0.576119	-0.426878	-0.44696	0.434262	0.215558	-0.0242639	0.560031	-0.19226	-0.376464	-0.48125	-0.0161922	-0.170735	0.319907	-0.0371343	0.421422	-0.388271	leukocyte-associated Ig-like receptor 1
Raet1d	-0.366013	-0.424917	-0.431831	0.40628	0.304098	0.0739179	0.302965	-0.0674283	-0.419903	-0.47201	0.20805	-0.281959	0.371045	-0.302936	0.238186	-0.276125	retinoic acid early transcript delta
Mir3068	-0.195774	-0.422582	-0.409934	0.383757	0.342869	0.246925	0.0985646	0.0296487	-0.217934	-0.259331	0.269995	-0.258161	0.195463	-0.281557	0.168069	-0.285833	microRNA 3068
Dnase1l3	-0.447885	-0.405532	-0.416995	0.40021	0.242829	0.0381319	0.410609	-0.123818	-0.343592	-0.422943	0.0741209	-0.198796	0.296463	-0.127187	0.325274	-0.331178	deoxyribonuclease 1-like 3
Cd74	-0.347265	-0.40287	-0.399121	0.386135	0.251018	0.17857	0.291744	-0.0684733	-0.124746	-0.211114	0.0597056	-0.136403	0.101648	-0.0146296	0.316502	-0.378428	CD74 antigen (invariant polypeptide of major histocompatibility complex, class II antigen-associated)
H2-Ab1	-0.274453	-0.388765	-0.373382	0.365714	0.239779	0.284571	0.210357	-0.033223	0.0767632	-0.0197219	0.0174967	-0.0637142	-0.0789968	0.117669	0.322036	-0.422574	histocompatibility 2, class II antigen A, beta 1
Ifit2	-0.391172	-0.373014	-0.391406	0.364711	0.265344	-0.0514735	0.348442	-0.0975595	-0.563129	-0.598132	0.212489	-0.310161	0.499906	-0.38529	0.200734	-0.190167	interferon-induced protein with tetratricopeptide repeats 2
Aif1	-0.431836	-0.367721	-0.374664	0.36656	0.190811	0.0758006	0.405929	-0.129796	-0.171624	-0.268183	-0.0280468	-0.102095	0.139387	0.0514565	0.361877	-0.371237	allograft inflammatory factor 1
Pgam2	-0.217428	-0.367347	-0.358848	0.339557	0.275929	0.197387	0.143832	-0.0026579	-0.166403	-0.215999	0.177247	-0.192805	0.14626	-0.171477	0.19161	-0.279043	phosphoglycerate mutase 2
Cd72	-0.559002	-0.367262	-0.394379	0.381036	0.179196	-0.112356	0.557141	-0.200762	-0.464969	-0.550148	-0.00458198	-0.186806	0.400875	-0.105024	0.366663	-0.301729	CD72 antigen
Zfp707	-0.491699	-0.359268	-0.378896	0.366136	0.186747	-0.0478078	0.478772	-0.16491	-0.376155	-0.457853	0.00953718	-0.169105	0.323143	-0.0830724	0.340518	-0.30449	zinc finger protein 707
AI504432	-0.266739	-0.356734	-0.359912	0.336016	0.272539	0.0819811	0.204646	-0.0324169	-0.359442	-0.393245	0.217514	-0.25769	0.32004	-0.304401	0.165169	-0.211064	expressed sequence AI504432
Cybb	-0.332102	-0.352604	-0.356179	0.34104	0.225858	0.0895063	0.287825	-0.0745917	-0.237616	-0.302125	0.0894159	-0.168575	0.204951	-0.11075	0.257087	-0.288836	cytochrome b-245, beta polypeptide
Slc3a1	-0.594524	-0.349268	-0.386014	0.369635	0.16847	-0.210173	0.604171	-0.225531	-0.613676	-0.685506	0.0206843	-0.232308	0.534725	-0.203705	0.342384	-0.241477	solute carrier family 3, member 1
Gin1	-0.552484	-0.336457	-0.359071	0.354551	0.129541	-0.0717884	0.561873	-0.210075	-0.290774	-0.396033	-0.111311	-0.0888513	0.241354	0.0814639	0.413024	-0.351776	gypsy retrotransposon integrase 1
Zfp385b	-0.31563	-0.323881	-0.34257	0.313293	0.256015	-0.077886	0.271361	-0.0685561	-0.60629	-0.615503	0.266763	-0.335922	0.542726	-0.477011	0.1162	-0.104557	zinc finger protein 385B
Havcr2	-0.592669	-0.323843	-0.355089	0.348392	0.118737	-0.157251	0.613217	-0.236179	-0.416021	-0.512482	-0.0978937	-0.124139	0.353569	0.00764627	0.401309	-0.307299	hepatitis A virus cellular receptor 2
Fyb	-0.345036	-0.3123	-0.316628	0.308611	0.170703	0.0767462	0.318192	-0.0973454	-0.145189	-0.222446	-0.00301651	-0.0958967	0.119039	0.0211385	0.290113	-0.305992	FYN binding protein
Slamf9	-0.344003	-0.307693	-0.3215	0.303754	0.199906	-0.0240291	0.314695	-0.094375	-0.388109	-0.43204	0.116183	-0.209988	0.341293	-0.218983	0.207976	-0.198802	SLAM family member 9
Rdh8	-0.372853	-0.30206	-0.308354	0.303426	0.146927	0.0595064	0.355906	-0.117685	-0.122412	-0.208264	-0.0499687	-0.0670818	0.0965235	0.080072	0.317939	-0.320824	retinol dehydrogenase 8
Pnrc1	-0.171651	-0.298372	-0.297824	0.274596	0.250287	0.092502	0.108038	0.0036409	-0.312814	-0.32801	0.238011	-0.243776	0.281621	-0.321533	0.0928621	-0.148748	proline-rich nuclear receptor coactivator 1
Zfp69	-0.53795	-0.28384	-0.302841	0.30851	0.0616652	-0.0460575	0.564039	-0.222123	-0.107654	-0.231007	-0.232839	0.0222276	0.0737554	0.282397	0.451617	-0.386997	zinc finger protein 69
Pilra	-0.535411	-0.271774	-0.299584	0.297212	0.0803122	-0.141419	0.561607	-0.221274	-0.31939	-0.412809	-0.13403	-0.0733751	0.267439	0.0765564	0.377125	-0.287271	paired immunoglobin-like type 2 receptor alpha
Gm4997	-0.546813	-0.267979	-0.288614	0.296125	0.0422965	-0.0644363	0.580169	-0.232862	-0.0995884	-0.224974	-0.258658	0.0389256	0.0656425	0.310117	0.45827	-0.38334	predicted gene 4997
Magee2	-0.0252232	-0.264453	-0.253617	0.227688	0.268131	0.166724	-0.0589752	0.0780514	-0.242618	-0.232561	0.316813	-0.254787	0.224814	-0.385661	-0.0079964	-0.0908647	melanoma antigen, family E, 2
Rdh5	-0.565586	-0.259949	-0.300506	0.29005	0.0919043	-0.271966	0.598456	-0.239081	-0.574267	-0.639213	-0.0451239	-0.175505	0.498823	-0.13757	0.314634	-0.18369	retinol dehydrogenase 5
4930518I15Rik	-0.388239	-0.244125	-0.257716	0.255849	0.0921563	-0.0248439	0.393012	-0.145741	-0.16019	-0.240614	-0.0940101	-0.0456664	0.129335	0.0962518	0.306364	-0.271343	RIKEN cDNA 4930518I15 gene
Zfp786	-0.518756	-0.243555	-0.278065	0.270603	0.0808847	-0.220226	0.548157	-0.218522	-0.466709	-0.534712	-0.0672738	-0.135159	0.402694	-0.0697126	0.309454	-0.197613	zinc finger protein 786
Mpeg1	-0.431608	-0.240628	-0.257329	0.258293	0.0705138	-0.0499373	0.447316	-0.172794	-0.153077	-0.243873	-0.142604	-0.0213867	0.120414	0.151791	0.342804	-0.290998	macrophage expressed gene 1
Klrb1b	-0.344499	-0.23097	-0.237146	0.239663	0.0781345	0.0424737	0.345975	-0.12649	-0.0176256	-0.106729	-0.134057	0.0109444	0.00105929	0.200181	0.315886	-0.303788	killer cell lectin-like receptor subfamily B member 1B
Gm8995	-0.47141	-0.227146	-0.25004	0.251565	0.050111	-0.10997	0.499483	-0.20002	-0.212574	-0.303309	-0.16256	-0.0248865	0.172476	0.143624	0.352372	-0.273777	predicted gene 8995
Pcsk9	0.0258042	-0.223775	-0.196761	0.188063	0.193625	0.319886	-0.101687	0.0878752	0.178349	0.145534	0.121164	-0.0525466	-0.158238	0.00562918	0.0824076	-0.219712	proprotein convertase subtilisin/kexin type 9
Olfr984	-0.198873	-0.220773	-0.227004	0.211998	0.161777	0.0122964	0.167238	-0.0393431	-0.271626	-0.293416	0.126495	-0.168287	0.241224	-0.20138	0.11304	-0.124502	olfactory receptor 984
Pcmtd1	-0.444317	-0.220619	-0.234697	0.243279	0.0281903	-0.0235381	0.471485	-0.189292	-0.0159637	-0.126803	-0.240421	0.0610897	-0.00605204	0.314844	0.394436	-0.341163	protein-L-isoaspartate (D-aspartate) O-methyltransferase domain containing 1
Pld4	-0.271561	-0.20451	-0.214041	0.207473	0.105878	-0.0115289	0.262767	-0.0893696	-0.186377	-0.234778	-0.00041346	-0.0866154	0.159012	-0.0285257	0.196337	-0.181495	phospholipase D family, member 4
Pstpip1	-0.280334	-0.195598	-0.199514	0.201583	0.068946	0.0476255	0.279241	-0.100557	-0.00164524	-0.0763619	-0.10912	0.0106538	-0.0106349	0.170605	0.262759	-0.257916	proline-serine-threonine phosphatase-interacting protein 1
Tnnt2	0.350334	-0.191827	-0.149059	0.120007	0.3115	0.418051	-0.49023	0.271882	0.052942	0.111239	0.47282	-0.235879	-0.0263549	-0.444335	-0.225613	-0.0016011	troponin T2, cardiac
Fads2	0.0215662	-0.189146	-0.169015	0.158755	0.173241	0.24199	-0.0867439	0.0752754	0.0796359	0.061447	0.137896	-0.078339	-0.068696	-0.0658237	0.0463143	-0.155507	fatty acid desaturase 2
Snora41	-0.271632	-0.184581	-0.194866	0.190578	0.084145	-0.0230542	0.269707	-0.0965097	-0.162703	-0.213028	-0.0289114	-0.0639758	0.137031	0.00800822	0.200305	-0.177811	small nucleolar RNA, H/ACA box 41
Gm5595	-0.462666	-0.179687	-0.195504	0.210942	-0.0277453	-0.0457602	0.508456	-0.215239	0.061927	-0.0608603	-0.331331	0.129526	-0.078968	0.438425	0.426868	-0.354065	predicted gene 5595
Zfp943	-0.525875	-0.17856	-0.203537	0.217454	-0.0377496	-0.130305	0.584294	-0.251218	-0.0589134	-0.179358	-0.332955	0.0998765	0.0281461	0.386099	0.437334	-0.329536	zinc finger prtoein 943
Ly86	-0.439474	-0.170392	-0.197181	0.199094	0.0156957	-0.167322	0.478285	-0.199544	-0.252123	-0.326752	-0.158775	-0.0256053	0.209499	0.106873	0.302498	-0.203577	lymphocyte antigen 86
Atxn1l	0.203688	-0.168518	-0.149625	0.1174	0.272414	0.190526	-0.307923	0.181829	-0.25178	-0.183418	0.464122	-0.304615	0.244122	-0.576641	-0.213473	0.080032	ataxin 1-like
Ubxn10	-0.318729	-0.166934	-0.197968	0.18001	0.106302	-0.235631	0.326582	-0.123637	-0.584851	-0.587501	0.12275	-0.235484	0.520453	-0.350968	0.0948726	-0.00632935	UBX domain protein 10
Cd83	-0.271404	-0.163144	-0.176709	0.172149	0.0698695	-0.0614938	0.275785	-0.102947	-0.203209	-0.246628	-0.0261318	-0.0713266	0.173766	-0.0187388	0.182494	-0.145595	CD83 antigen
Dock10	-0.159964	-0.155443	-0.156293	0.152182	0.0880175	0.0496888	0.144162	-0.0416581	-0.0599214	-0.0974259	0.00373234	-0.046954	0.048595	0.0102781	0.139045	-0.152395	dedicator of cytokinesis 10
Ms4a7	-0.287955	-0.146321	-0.156338	0.16041	0.0255809	-0.0240507	0.303998	-0.121053	-0.0412984	-0.109168	-0.137493	0.0228878	0.0244522	0.171052	0.246041	-0.210223	membrane-spanning 4-domains, subfamily A, member 7
Lmcd1	0.392675	-0.14119	-0.100425	0.0715097	0.284609	0.379735	-0.525887	0.280325	0.0305175	0.104525	0.483186	-0.236399	-0.00433736	-0.479063	-0.276958	0.0616321	LIM and cysteine-rich domains 1
Etohi1	-0.451805	-0.140295	-0.165408	0.175425	-0.0353181	-0.152784	0.505218	-0.219157	-0.118778	-0.212206	-0.262702	0.0606123	0.0863423	0.272285	0.350592	-0.244981	ethanol induced 1
Mb21d1	-0.47817	-0.137886	-0.172169	0.176034	-0.0225841	-0.244695	0.535369	-0.232605	-0.306626	-0.380393	-0.19595	-0.0164305	0.256751	0.114791	0.309084	-0.174821	Mab-21 domain containing 1
E130311K13Rik	-0.386241	-0.136823	-0.172726	0.162972	0.0425112	-0.279458	0.419964	-0.174917	-0.520691	-0.545059	-2.89409e-05	-0.158323	0.4576	-0.195691	0.164312	-0.0424668	RIKEN cDNA E130311K13 gene
Dusp10	0.404693	-0.135759	-0.0829657	0.0664027	0.242523	0.503038	-0.534092	0.280681	0.338248	0.373727	0.335778	-0.0912987	-0.285342	-0.181796	-0.185812	-0.0604976	dual specificity phosphatase 10
Pydc3	-0.450956	-0.134281	-0.158677	0.170296	-0.0447079	-0.146486	0.506607	-0.22117	-0.0882559	-0.185228	-0.282199	0.0782524	0.0583655	0.305672	0.358829	-0.253452	pyrin domain containing 3
Slc26a9	-0.399046	-0.0992176	-0.141085	0.13235	0.00952829	-0.346592	0.447078	-0.194364	-0.572409	-0.590208	-0.0176915	-0.15621	0.50363	-0.209281	0.150056	6.65225e-06	solute carrier family 26, member 9
Ptges3l	0.301814	-0.0856644	-0.0497926	0.0360498	0.174407	0.335499	-0.394146	0.20502	0.193563	0.228955	0.266972	-0.0873595	-0.159343	-0.183989	-0.161072	-0.00930343	prostaglandin E synthase 3 (cytosolic)-like
2012-09-01	0.288795	-0.0819671	-0.0559557	0.0337648	0.196845	0.233543	-0.380527	0.199719	-0.0349511	0.0286419	0.366042	-0.188948	0.0489798	-0.395377	-0.226994	0.0849442	septin 12
Zfand3	-0.453546	-0.0742043	-0.105345	0.119284	-0.0956618	-0.227853	0.52868	-0.24227	-0.130885	-0.218793	-0.313153	0.0929828	0.0962781	0.304772	0.334965	-0.1948	zinc finger, AN1-type domain 3
Lcn2	0.411589	-0.058958	-0.00550782	0.000668563	0.150659	0.494736	-0.514878	0.256124	0.510272	0.529021	0.192338	0.0314854	-0.443585	0.0318406	-0.149529	-0.07759	lipocalin 2
Mirlet7i	0.393496	-0.0537618	-0.0199307	-0.00307422	0.203094	0.290777	-0.498339	0.251257	0.036145	0.115228	0.408609	-0.184582	-0.0108276	-0.417854	-0.292971	0.120161	microRNA let7i
Xist	-0.0494346	-0.0507982	-0.0431413	0.050056	0.00203555	0.0991983	0.0467832	-0.0152218	0.185204	0.145929	-0.0988852	0.0814173	-0.171343	0.20434	0.110941	-0.135845	inactive X specific transcripts
Aars	0.261628	-0.0421694	-0.0181421	0.00351824	0.137372	0.210635	-0.333019	0.168793	0.0506281	0.0992023	0.263648	-0.113634	-0.0314324	-0.255479	-0.184723	0.0641057	alanyl-tRNA synthetase
Zfp457	-0.491207	-0.0396086	-0.079999	0.0941683	-0.129491	-0.32428	0.584506	-0.274716	-0.229282	-0.310036	-0.329012	0.0818855	0.183715	0.269213	0.325784	-0.145431	zinc finger protein 457
Olfr1339	0.441129	-0.026892	0.00919201	-0.031809	0.19345	0.300544	-0.547425	0.270035	0.0645768	0.152142	0.418291	-0.176522	-0.0346788	-0.422909	-0.327046	0.147575	olfactory receptor 1339
Mir323	0.444513	-0.0153881	0.014511	-0.0425132	0.203887	0.232726	-0.550049	0.270502	-0.0805101	0.0281408	0.484908	-0.240916	0.0980765	-0.563617	-0.380046	0.218874	microRNA 323
Tmem190	0.378411	-0.00950723	0.0223739	-0.0386635	0.145999	0.265118	-0.464346	0.2262	0.109558	0.178237	0.320361	-0.11783	-0.0795218	-0.300064	-0.265292	0.112901	transmembrane protein 190
Nos2	0.328681	0.00123357	0.0362457	-0.0409605	0.0888034	0.3056	-0.396935	0.189821	0.309766	0.341057	0.162588	0.00572493	-0.265585	-0.0407107	-0.161267	0.0131636	nitric oxide synthase 2, inducible
Chst13	0.413796	0.00422965	0.0388343	-0.0546591	0.142672	0.284549	-0.50262	0.242019	0.1449	0.217558	0.325575	-0.108561	-0.110154	-0.293674	-0.284673	0.122893	carbohydrate (chondroitin 4) sulfotransferase 13
Olfr944	0.478325	0.0235845	0.0623369	-0.0790881	0.14653	0.312398	-0.574795	0.273335	0.175232	0.259385	0.356948	-0.111207	-0.134706	-0.319688	-0.330188	0.151712	olfactory receptor 944
St6galnac1	-0.122931	0.0288057	0.0200821	-0.00902547	-0.0848053	-0.0735944	0.160749	-0.0837506	0.0637984	0.02973	-0.175336	0.100396	-0.065515	0.213104	0.114014	-0.0612262	ST6 (alpha-N-acetyl-neuraminyl-2,3-beta-galactosyl-1,3)-N-acetylgalactosaminide alpha-2,6-sialyltransferase 1
Mir485	0.617354	0.0313462	0.0896088	-0.102119	0.158286	0.489818	-0.738181	0.34893	0.446551	0.525466	0.349245	-0.0375522	-0.375526	-0.192473	-0.353395	0.102496	microRNA 485
Mir539	0.322701	0.032464	0.0503803	-0.068063	0.108245	0.121173	-0.385188	0.181751	-0.0635677	0.0188215	0.31839	-0.152651	0.0751934	-0.386079	-0.286188	0.191306	microRNA 539
Tigd3	0.319041	0.0344269	0.0606545	-0.0685149	0.073474	0.208981	-0.376517	0.175194	0.167746	0.218217	0.197019	-0.0392512	-0.136688	-0.15048	-0.20708	0.0924612	tigger transposable element derived 3
Dlk1	0.370626	0.0522641	0.0689933	-0.0911641	0.11985	0.0959622	-0.438579	0.204809	-0.142226	-0.0372864	0.388013	-0.199967	0.149457	-0.502694	-0.354549	0.259598	delta-like 1 homolog (Drosophila)
Clec4a1	-0.275502	0.0604499	0.0316861	-0.0175642	-0.151821	-0.261147	0.355031	-0.182239	-0.109997	-0.152456	-0.26247	0.101614	0.0847104	0.222922	0.172598	-0.0322284	C-type lectin domain family 4, member a1
Olfr159	0.398013	0.0610076	0.0911409	-0.100959	0.0788714	0.230221	-0.464283	0.212941	0.180183	0.248241	0.24541	-0.0526644	-0.144196	-0.205036	-0.271521	0.140256	olfactory receptor 159
Atf3	0.455645	0.0765571	0.1229	-0.120214	0.0393682	0.387014	-0.524278	0.236226	0.534694	0.568697	0.110408	0.100675	-0.465684	0.0967833	-0.20346	0.0252281	activating transcription factor 3
Mir673	0.638394	0.100947	0.145678	-0.164863	0.135697	0.330808	-0.745042	0.34193	0.200389	0.321715	0.435571	-0.125127	-0.150248	-0.415149	-0.465446	0.26488	microRNA 673
Rab44	0.441886	0.108215	0.147451	-0.145786	0.017158	0.309111	-0.498568	0.218883	0.441528	0.487099	0.117572	0.0800033	-0.381687	0.0390785	-0.229498	0.0808289	RAB44, member RAS oncogene family
Rpp40	0.397429	0.117919	0.148166	-0.148958	0.00839389	0.221221	-0.443067	0.191348	0.308505	0.362787	0.133162	0.0412085	-0.262543	-0.0398165	-0.239789	0.124729	ribonuclease P 40 subunit
Lrp8os2	0.266836	0.120518	0.127102	-0.136148	0.00447557	-0.00338121	-0.288213	0.118934	-0.0660926	0.00991651	0.192336	-0.0796815	0.0730709	-0.272208	-0.259569	0.228848	low density lipoprotein receptor-related protein 8, apolipoprotein e receptor, opposite strand 2
Dusp5	0.520167	0.130246	0.175832	-0.174081	0.0188615	0.357031	-0.586109	0.256851	0.510076	0.565211	0.140885	0.0911672	-0.440502	0.0382156	-0.273917	0.101251	dual specificity phosphatase 5
Apln	0.453603	0.13542	0.159538	-0.171628	0.0460582	0.142855	-0.509626	0.222518	0.0783954	0.177361	0.288778	-0.0834802	-0.0492173	-0.317579	-0.36444	0.259607	apelin
Apoc4	0.634803	0.13971	0.182963	-0.197275	0.0911984	0.308914	-0.727226	0.325893	0.25261	0.368594	0.373687	-0.0766335	-0.198839	-0.334261	-0.452917	0.267897	apolipoprotein C-IV
Chac1	0.176085	0.140798	0.14716	-0.141433	-0.079338	0.00791223	-0.167367	0.0548232	0.143556	0.172404	-0.0179331	0.0716641	-0.124012	0.0464068	-0.121406	0.113679	ChaC, cation transport regulator 1
Zglp1	0.40505	0.145996	0.164577	-0.174699	0.021084	0.091921	-0.447276	0.190629	0.0464461	0.13962	0.248898	-0.0716288	-0.0227911	-0.290859	-0.338165	0.259229	zinc finger, GATA-like protein 1
Ly6g6f	0.525457	0.146189	0.181465	-0.189147	0.0399892	0.244628	-0.591205	0.258615	0.261811	0.352674	0.257495	-0.0209202	-0.213306	-0.20444	-0.363469	0.220442	lymphocyte antigen 6 complex, locus G6F
Rapgef4	-0.387016	0.146471	0.088001	-0.0782631	-0.223531	-0.568093	0.51349	-0.271211	-0.498586	-0.507795	-0.246962	0.0129302	0.432842	0.0101589	0.116459	0.144027	Rap guanine nucleotide exchange factor (GEF) 4
Plaur	0.502038	0.151191	0.192919	-0.189745	-0.00482096	0.316094	-0.557453	0.239382	0.487824	0.54329	0.117075	0.100272	-0.421459	0.0488891	-0.270871	0.117284	plasminogen activator, urokinase receptor
Six6	0.30638	0.151947	0.155047	-0.16818	0.00460227	-0.0532785	-0.327869	0.133411	-0.164405	-0.064302	0.254043	-0.12617	0.164677	-0.391964	-0.330007	0.309894	sine oculis-related homeobox 6
Sppl2c	0.370887	0.160364	0.16966	-0.183185	0.0144548	-0.00188901	-0.403109	0.16791	-0.103653	0.00312528	0.27919	-0.12044	0.112463	-0.394715	-0.36328	0.318158	signal peptide peptidase 2C
Siglec5	0.53438	0.161944	0.194122	-0.203897	0.0377425	0.207472	-0.597982	0.259642	0.197309	0.299883	0.285486	-0.0467577	-0.154052	-0.268023	-0.395075	0.262769	sialic acid binding Ig-like lectin 5
Car14	0.517422	0.168632	0.199054	-0.207484	0.0247126	0.191013	-0.575058	0.247315	0.197398	0.296623	0.263424	-0.0355416	-0.155161	-0.245552	-0.382766	0.259917	carbonic anhydrase 14
Ppcs	0.4949	0.170489	0.199177	-0.206259	0.0138512	0.176726	-0.54689	0.233302	0.198039	0.292294	0.239688	-0.0243705	-0.157002	-0.219724	-0.36486	0.251039	phosphopantothenoylcysteine synthetase
Pak7	0.373015	0.172168	0.187371	-0.192918	-0.019888	0.0577366	-0.399132	0.162329	0.0745509	0.158504	0.181951	-0.0294086	-0.0506634	-0.211832	-0.30833	0.251311	p21 protein (Cdc42/Rac)-activated kinase 7
Slc20a1	0.421434	0.180561	0.220988	-0.204133	-0.0891882	0.312441	-0.446489	0.178683	0.669561	0.684476	-0.0768634	0.238985	-0.592595	0.334763	-0.151872	0.0247662	solute carrier family 20, member 1
Slc38a8	0.396325	0.188338	0.205145	-0.209489	-0.0301121	0.0672401	-0.421864	0.17018	0.108325	0.193942	0.174206	-0.0142504	-0.0805553	-0.192569	-0.319027	0.258354	solute carrier family 38, member 8
Pinlyp	-0.161978	0.19354	0.167674	-0.144606	-0.250445	-0.276373	0.261834	-0.162129	0.0430396	0.0137479	-0.339526	0.200711	-0.0512548	0.34043	0.106011	0.0445955	phospholipase A2 inhibitor and LY6/PLAUR domain containing
Mir679	0.49907	0.195346	0.212863	-0.228785	0.0264269	0.0538733	-0.547733	0.231416	-0.0514318	0.0790403	0.348421	-0.131502	0.0710959	-0.45663	-0.455669	0.376427	microRNA 679
Mthfd2	0.433468	0.202361	0.22134	-0.226005	-0.0306463	0.0804887	-0.46246	0.187225	0.126389	0.218727	0.189569	-0.0138531	-0.0952866	-0.205079	-0.345593	0.276681	methylenetetrahydrofolate dehydrogenase (NAD+ dependent), methenyltetrahydrofolate cyclohydrolase
D730001G18Rik	0.441687	0.20844	0.220746	-0.2328	-0.00862398	0.00759874	-0.473286	0.192938	-0.0525814	0.0661413	0.282403	-0.0996388	0.0688205	-0.388195	-0.412615	0.360788	RIKEN cDNA D730001G18 gene
Tcl1b1	0.509794	0.208933	0.234137	-0.240994	-0.0108504	0.130256	-0.553154	0.229778	0.161556	0.266532	0.240576	-0.0265601	-0.123419	-0.247098	-0.396449	0.299764	T cell leukemia/lymphoma 1B, 1
Dlx3	0.513273	0.216312	0.245069	-0.247373	-0.0304016	0.165652	-0.553415	0.227689	0.265209	0.357439	0.185767	0.0257028	-0.218189	-0.142778	-0.366384	0.262221	distal-less homeobox 3
St8sia3	0.499323	0.218478	0.246818	-0.247415	-0.0407419	0.163537	-0.535336	0.218352	0.285232	0.371798	0.160365	0.0425885	-0.237302	-0.106574	-0.348998	0.249061	ST8 alpha-N-acetyl-neuraminide alpha-2,8-sialyltransferase 3
F5	0.57026	0.219526	0.263076	-0.256244	-0.0501194	0.309895	-0.617609	0.255767	0.556496	0.622267	0.0921323	0.142086	-0.481668	0.0887761	-0.316302	0.165313	coagulation factor V
Cebpd	0.430642	0.228259	0.265374	-0.245927	-0.129587	0.267197	-0.442239	0.168093	0.668577	0.688755	-0.107006	0.261497	-0.59195	0.354786	-0.168974	0.0622726	CCAAT/enhancer binding protein (C/EBP), delta
Phyhip	0.223806	0.230097	0.235855	-0.223178	-0.155063	-0.0237164	-0.195308	0.0516415	0.232393	0.265623	-0.0903101	0.143925	-0.204118	0.141761	-0.147854	0.158634	phytanoyl-CoA hydroxylase interacting protein
Hcrt	0.526075	0.23171	0.258403	-0.262237	-0.0333837	0.138709	-0.564759	0.230832	0.220006	0.32218	0.208129	0.00720765	-0.176377	-0.191499	-0.394644	0.297779	hypocretin
Tecta	0.672161	0.23534	0.278353	-0.28298	-0.000421997	0.281963	-0.739765	0.313729	0.384505	0.497165	0.264364	0.0243311	-0.319008	-0.180884	-0.45805	0.294332	tectorin alpha
Hhipl2	0.545765	0.235949	0.266115	-0.26809	-0.0381228	0.170742	-0.586482	0.240066	0.284093	0.382263	0.191543	0.0316963	-0.234013	-0.14589	-0.390055	0.282045	hedgehog interacting protein-like 2
Vsx2	0.37266	0.245342	0.255822	-0.255112	-0.0926937	-0.00515169	-0.37433	0.136888	0.109837	0.193677	0.103162	0.029047	-0.084129	-0.129033	-0.310777	0.286807	visual system homeobox 2
Ifrd1	0.481143	0.259825	0.295725	-0.279309	-0.130593	0.239074	-0.494643	0.188392	0.610007	0.651355	-0.0547343	0.229331	-0.536114	0.263039	-0.23507	0.131285	interferon-related developmental regulator 1
Mir296	0.434058	0.262942	0.27666	-0.277728	-0.0854733	0.0140491	-0.443584	0.16729	0.11818	0.215675	0.143996	0.0162484	-0.0887037	-0.174751	-0.360713	0.322407	microRNA 296
Ier5	0.496794	0.264756	0.293474	-0.286151	-0.100434	0.159618	-0.515396	0.199389	0.401023	0.474386	0.0613463	0.125294	-0.344122	0.0413649	-0.31776	0.230653	immediate early response 5
Hdgfrp3	0.464019	0.279654	0.291052	-0.29597	-0.0778357	-0.019109	-0.476048	0.180765	0.0366573	0.152897	0.200174	-0.0263591	-0.0127471	-0.27708	-0.41501	0.381892	hepatoma-derived growth factor, related protein 3
Tmc7	0.435156	0.285176	0.312812	-0.295438	-0.162139	0.156277	-0.431309	0.153769	0.533238	0.576372	-0.0818714	0.226979	-0.468773	0.251922	-0.228597	0.161373	transmembrane channel-like gene family 7
Ndc80	0.178725	0.289835	0.280545	-0.269073	-0.203664	-0.184301	-0.123521	0.00767871	0.0493053	0.101101	-0.0916967	0.109761	-0.0399915	0.045977	-0.184069	0.258261	NDC80 homolog, kinetochore complex component (S. cerevisiae)
Churc1	-0.0851499	0.295282	0.27381	-0.240233	-0.340248	-0.263201	0.203945	-0.1539	0.236489	0.204727	-0.446508	0.317394	-0.225696	0.517035	0.0883986	0.0663615	churchill domain containing 1
Hcar2	0.38473	0.305369	0.309057	-0.308003	-0.13376	-0.0897985	-0.370653	0.124979	0.0381903	0.138267	0.101062	0.0234758	-0.018868	-0.174486	-0.35599	0.364231	hydroxycarboxylic acid receptor 2
Cars	0.643036	0.307577	0.348392	-0.340398	-0.100132	0.251297	-0.678241	0.269599	0.538904	0.628914	0.0985817	0.151793	-0.463011	0.0506142	-0.39782	0.265771	cysteinyl-tRNA synthetase
Pbp2	0.554821	0.311171	0.350431	-0.332034	-0.157039	0.251093	-0.567106	0.21385	0.672028	0.724694	-0.0569408	0.255969	-0.589671	0.279515	-0.283732	0.172776	phosphatidylethanolamine binding protein 2
Slc37a2	0.434609	0.316783	0.345974	-0.321936	-0.206805	0.167025	-0.41864	0.141002	0.644447	0.674488	-0.16449	0.298324	-0.571059	0.383708	-0.197575	0.135627	solute carrier family 37 (glycerol-3-phosphate transporter), member 2
3930402G23Rik	0.50855	0.320748	0.354581	-0.33455	-0.179683	0.201062	-0.507928	0.183711	0.636503	0.684303	-0.0919808	0.26455	-0.559833	0.299598	-0.260274	0.174232	RIKEN cDNA 3930402G23 gene
Eif2b3	0.636649	0.328796	0.369405	-0.357509	-0.129577	0.246502	-0.662707	0.257803	0.591806	0.674626	0.0481996	0.1919	-0.512099	0.123824	-0.379368	0.255117	eukaryotic translation initiation factor 2B, subunit 3
Naa38	0.283474	0.328806	0.340553	-0.313857	-0.258207	0.0100681	-0.232146	0.0496059	0.493866	0.511431	-0.245608	0.29892	-0.441685	0.402448	-0.128596	0.141768	N(alpha)-acetyltransferase 38, NatC auxiliary subunit
Vwf	0.73207	0.336091	0.377506	-0.376081	-0.0785602	0.235487	-0.77926	0.314318	0.449036	0.572808	0.20653	0.0861314	-0.376393	-0.115328	-0.504571	0.362932	Von Willebrand factor homolog
Usp43	0.147983	0.338098	0.332047	-0.305548	-0.294686	-0.153094	-0.0663687	-0.0308566	0.298444	0.312889	-0.286744	0.269696	-0.270389	0.358091	-0.0864634	0.172	ubiquitin specific peptidase 43
Exosc6	0.513325	0.341483	0.364477	-0.353643	-0.162857	0.0823291	-0.510873	0.183596	0.385675	0.469744	0.021442	0.154172	-0.330396	0.0580318	-0.351205	0.29761	exosome component 6
Eif4a3	0.56807	0.345166	0.380778	-0.362809	-0.176787	0.204024	-0.572975	0.211025	0.624612	0.688822	-0.048466	0.246746	-0.546104	0.240128	-0.316744	0.222356	eukaryotic translation initiation factor 4A3
Uqcrh	0.265989	0.348195	0.359605	-0.327982	-0.292251	0.00634585	-0.203423	0.0316177	0.56026	0.566229	-0.312027	0.349285	-0.503693	0.499738	-0.096419	0.11922	ubiquinol-cytochrome c reductase hinge protein
Mmp25	0.64664	0.351706	0.388886	-0.378472	-0.138689	0.204369	-0.668387	0.256976	0.532153	0.626729	0.0688554	0.171967	-0.457337	0.0685559	-0.411635	0.300803	matrix metallopeptidase 25
Myzap	0.438465	0.357917	0.380537	-0.35777	-0.230946	0.0896911	-0.411371	0.130902	0.552919	0.598834	-0.148903	0.276124	-0.487753	0.314993	-0.239061	0.20483	myocardial zonula adherens protein
Fignl1	0.353694	0.358219	0.36408	-0.348407	-0.226751	-0.0705772	-0.311919	0.085008	0.269679	0.33502	-0.0892108	0.177688	-0.233204	0.12332	-0.264894	0.288542	fidgetin-like 1
Ppbp	0.430164	0.358511	0.368954	-0.358254	-0.193249	-0.0369846	-0.405718	0.130689	0.247366	0.332731	-0.00397906	0.133856	-0.208635	0.0198278	-0.333654	0.331838	pro-platelet basic protein
Pnldc1	0.246115	0.359339	0.361373	-0.33562	-0.285193	-0.0905524	-0.178347	0.0190588	0.373769	0.401223	-0.246902	0.275007	-0.334312	0.342324	-0.144402	0.197704	poly(A)-specific ribonuclease (PARN)-like domain containing 1
Pim3	0.626109	0.360204	0.399173	-0.382811	-0.169066	0.225564	-0.638894	0.240233	0.636813	0.713244	-0.0107068	0.235807	-0.554351	0.200176	-0.362205	0.253062	proviral integration site 3
Rgs16	0.600163	0.362527	0.397131	-0.381763	-0.173269	0.184153	-0.607343	0.22503	0.575237	0.654368	-0.00690284	0.21896	-0.499457	0.167972	-0.362239	0.269524	regulator of G-protein signaling 16
Ints5	0.493434	0.363463	0.37808	-0.370346	-0.17268	-0.00601009	-0.481478	0.166568	0.249336	0.348815	0.0523687	0.110034	-0.207076	-0.042403	-0.38471	0.362215	integrator complex subunit 5
Lhx3	0.564584	0.37524	0.407077	-0.388094	-0.202298	0.159509	-0.559345	0.199266	0.596832	0.665962	-0.0628528	0.251992	-0.521352	0.235594	-0.329066	0.253501	LIM homeobox protein 3
Klk6	0.663329	0.375464	0.405558	-0.401349	-0.131245	0.122315	-0.683639	0.261574	0.364842	0.487252	0.149389	0.0980763	-0.303717	-0.100547	-0.485072	0.395907	kallikrein related-peptidase 6
4933430I17Rik	0.467733	0.377224	0.385537	-0.379165	-0.183738	-0.0699483	-0.446914	0.148087	0.160905	0.267502	0.0604072	0.0867032	-0.127777	-0.0942317	-0.39608	0.398155	RIKEN cDNA 4933430I17 gene
Pmvk	0.505707	0.379747	0.397416	-0.385443	-0.195535	0.0208207	-0.489758	0.166869	0.342551	0.433224	0.00395276	0.158511	-0.291959	0.0479051	-0.366905	0.339153	phosphomevalonate kinase
Slc45a3	0.107436	0.382269	0.374108	-0.33775	-0.367873	-0.17557	-0.000584813	-0.0717097	0.415479	0.407968	-0.421561	0.368369	-0.380379	0.546402	-0.0239137	0.134906	solute carrier family 45, member 3
Id1	0.458945	0.38311	0.413205	-0.38108	-0.275244	0.159887	-0.424929	0.131126	0.767226	0.790384	-0.257566	0.384016	-0.683129	0.522945	-0.189513	0.139929	inhibitor of DNA binding 1
Arntl	0.47019	0.38583	0.412626	-0.385138	-0.259276	0.122534	-0.439378	0.138541	0.664568	0.704262	-0.197337	0.331529	-0.58863	0.410457	-0.233043	0.190509	aryl hydrocarbon receptor nuclear translocator-like
Smim15	-0.00487958	0.397686	0.379695	-0.336948	-0.425306	-0.260401	0.141611	-0.143379	0.400736	0.371254	-0.536027	0.418976	-0.37324	0.661307	0.0582297	0.102545	small integral membrane protein 15
Atp5f1	0.386224	0.399175	0.409532	-0.386872	-0.271676	-0.0368738	-0.33612	0.088159	0.416771	0.472127	-0.165487	0.257084	-0.366673	0.261659	-0.25036	0.268503	ATP synthase, H+ transporting, mitochondrial F0 complex, subunit B1
Tomm7	0.397592	0.399284	0.414076	-0.388062	-0.280307	0.00761447	-0.348513	0.0933257	0.513021	0.557915	-0.202883	0.298253	-0.454125	0.345504	-0.22764	0.232544	translocase of outer mitochondrial membrane 7 homolog (yeast)
Plaa	0.326699	0.403672	0.41606	-0.382709	-0.323712	-0.00497328	-0.259132	0.0484575	0.592693	0.61136	-0.315393	0.369752	-0.530948	0.503219	-0.145289	0.170489	phospholipase A2, activating protein
Insrr	0.254988	0.406479	0.409765	-0.3765	-0.34158	-0.0876038	-0.17202	0.00652142	0.493072	0.509437	-0.337327	0.354913	-0.443738	0.482174	-0.121314	0.183405	insulin receptor-related receptor
Tox4	0.523551	0.410574	0.422943	-0.414287	-0.202421	-0.0439442	-0.503191	0.168796	0.235777	0.346824	0.0493346	0.117087	-0.193779	-0.0575558	-0.422624	0.413858	TOX high mobility group box family member 4
Hk2	0.418769	0.411095	0.418909	-0.401422	-0.255664	-0.0720025	-0.373633	0.105126	0.314007	0.391241	-0.0921535	0.200473	-0.271064	0.132321	-0.312816	0.334856	hexokinase 2
Ccdc71l	0.309657	0.411424	0.425234	-0.386906	-0.349554	0.0118287	-0.234427	0.0343268	0.679417	0.683089	-0.381938	0.423066	-0.61135	0.612774	-0.104447	0.13141	coiled-coil domain containing 71 like
Cwh43	0.40256	0.412201	0.43018	-0.399347	-0.304335	0.0378587	-0.348799	0.0902621	0.616224	0.649122	-0.260616	0.352786	-0.54849	0.451368	-0.200009	0.199684	cell wall biogenesis 43 C-terminal homolog (S. cerevisiae)
Pla2g3	0.420175	0.413027	0.430275	-0.402412	-0.29111	0.0266681	-0.37086	0.101263	0.565447	0.609169	-0.218689	0.32128	-0.501085	0.382555	-0.231102	0.229635	phospholipase A2, group III
March3	0.524672	0.415823	0.431947	-0.418539	-0.221645	-0.00558549	-0.501182	0.165942	0.344582	0.441526	-0.0085838	0.171637	-0.293357	0.0530309	-0.388545	0.371608	membrane-associated ring finger (C3HC4) 3
Map3k6	0.572981	0.419459	0.451433	-0.426541	-0.251404	0.15135	-0.553926	0.187994	0.681142	0.743614	-0.133739	0.313706	-0.598739	0.339203	-0.316603	0.251885	mitogen-activated protein kinase kinase kinase 6
Kiss1r	0.453672	0.421077	0.441768	-0.413293	-0.29131	0.0550533	-0.408518	0.117713	0.610981	0.656519	-0.21571	0.333031	-0.541054	0.397437	-0.244476	0.230515	KISS1 receptor
AW209491	0.507265	0.425782	0.438578	-0.424969	-0.23331	-0.0390946	-0.47716	0.152787	0.311024	0.409276	-0.0168973	0.1688	-0.263756	0.0445757	-0.387655	0.385167	expressed sequence AW209491
Gtpbp4	0.574548	0.426638	0.456411	-0.433004	-0.251228	0.126589	-0.554206	0.187238	0.635561	0.705	-0.115278	0.295274	-0.557062	0.296764	-0.334359	0.276975	GTP binding protein 4
Phlda2	0.361559	0.429748	0.443479	-0.409182	-0.337518	-0.00220484	-0.292877	0.0599443	0.619396	0.643889	-0.316589	0.3821	-0.553899	0.509535	-0.169538	0.192481	pleckstrin homology-like domain, family A, member 2
Ceacam12	0.389823	0.433263	0.43569	-0.416839	-0.282458	-0.127191	-0.331614	0.0811003	0.274339	0.351931	-0.118735	0.206649	-0.236693	0.137956	-0.307101	0.35441	carcinoembryonic antigen-related cell adhesion molecule 12
Hilpda	0.491129	0.439691	0.447365	-0.43506	-0.242507	-0.0924453	-0.454041	0.139719	0.236164	0.341837	-0.00650795	0.147879	-0.196357	-0.0038271	-0.402233	0.419626	hypoxia inducible lipid droplet associated
Dmp1	0.532827	0.443691	0.468326	-0.442406	-0.281073	0.0773842	-0.497922	0.157034	0.615438	0.679425	-0.15984	0.313474	-0.541188	0.332173	-0.310924	0.279043	dentin matrix protein 1
Olfr78	0.574266	0.447032	0.475862	-0.450281	-0.272988	0.11303	-0.546912	0.179874	0.655641	0.723624	-0.142562	0.316548	-0.575773	0.330242	-0.331503	0.28242	olfactory receptor 78
Nxpe5	0.383948	0.448718	0.460053	-0.428348	-0.337361	-0.0351201	-0.315079	0.0678838	0.555096	0.594473	-0.278289	0.352311	-0.494149	0.433887	-0.212508	0.242863	neurexophilin and PC-esterase domain family, member 5
Fst	0.517211	0.449396	0.474142	-0.445175	-0.298744	0.08049	-0.476271	0.145115	0.660285	0.715115	-0.202266	0.344968	-0.583162	0.397168	-0.284683	0.257022	follistatin
Haus4	0.617395	0.450578	0.471159	-0.459641	-0.219183	0.0173505	-0.60301	0.208997	0.363501	0.480742	0.0431236	0.159961	-0.306178	-0.00443485	-0.463477	0.428343	HAUS augmin-like complex, subunit 4
Gpt	0.241782	0.45239	0.444633	-0.41453	-0.366689	-0.209617	-0.143487	-0.0141028	0.325715	0.36471	-0.304186	0.306564	-0.292053	0.359179	-0.175157	0.280746	glutamic pyruvic transaminase, soluble
Spata20	0.443369	0.45444	0.455885	-0.44182	-0.269579	-0.151554	-0.391466	0.107067	0.193536	0.295305	-0.0437174	0.156636	-0.160183	0.0141058	-0.38095	0.427038	spermatogenesis associated 20
Ndufa4l2	0.667587	0.459272	0.483118	-0.473264	-0.208537	0.0405816	-0.661416	0.235706	0.374262	0.501766	0.0792488	0.148162	-0.313434	-0.0415597	-0.501873	0.451821	NADH dehydrogenase (ubiquinone) 1 alpha subcomplex, 4-like 2
Zdhhc7	0.503674	0.461933	0.473338	-0.455166	-0.274926	-0.0595979	-0.460245	0.137683	0.359857	0.453055	-0.0749126	0.214194	-0.309207	0.120402	-0.375732	0.387819	zinc finger, DHHC domain containing 7
Znhit2	0.594593	0.465414	0.481795	-0.469561	-0.237233	-0.0251833	-0.570834	0.19103	0.32769	0.445658	0.0266556	0.161156	-0.274886	-0.00623777	-0.459967	0.44387	zinc finger, HIT domain containing 2
Slc7a1	0.670118	0.465612	0.488668	-0.479021	-0.211783	0.0306269	-0.66263	0.235263	0.362376	0.492456	0.0824157	0.14496	-0.302521	-0.0520004	-0.509085	0.462391	solute carrier family 7 (cationic amino acid transporter, y+ system), member 1
Etnppl	0.167543	0.465621	0.451622	-0.416548	-0.409294	-0.263557	-0.0483017	-0.0627155	0.329359	0.352221	-0.389095	0.348143	-0.299634	0.450432	-0.117028	0.255755	ethanolamine phosphate phospholyase
Usp2	0.731037	0.467292	0.503037	-0.487296	-0.219449	0.152259	-0.733156	0.267263	0.587178	0.700551	0.0272676	0.226945	-0.504928	0.108142	-0.483859	0.394487	ubiquitin specific peptidase 2
Car1	0.294127	0.46819	0.469742	-0.43391	-0.385109	-0.124481	-0.19958	0.00872995	0.50799	0.535027	-0.358017	0.379925	-0.456239	0.49521	-0.159912	0.236985	carbonic anhydrase 1
Capg	0.433935	0.469496	0.484907	-0.452084	-0.344564	-0.00551619	-0.368561	0.0896223	0.614066	0.657932	-0.276604	0.37051	-0.545717	0.45281	-0.237165	0.254075	capping protein (actin filament), gelsolin-like
Ube2c	0.552638	0.472794	0.487306	-0.470473	-0.267171	-0.0381909	-0.516401	0.162886	0.373472	0.476414	-0.0432108	0.205522	-0.319175	0.0888267	-0.412626	0.411043	ubiquitin-conjugating enzyme E2C
Sult1a1	0.403345	0.475918	0.491316	-0.453511	-0.372533	-0.000982732	-0.327949	0.0681392	0.685472	0.713315	-0.34751	0.421645	-0.612819	0.560677	-0.190267	0.214652	sulfotransferase family 1A, phenol-preferring, member 1
Cerk	0.468246	0.476114	0.487757	-0.462493	-0.316486	-0.0529044	-0.410687	0.110186	0.463976	0.536159	-0.173384	0.287482	-0.406625	0.27102	-0.315656	0.337703	ceramide kinase
Il15ra	0.225257	0.4798	0.463057	-0.436316	-0.37875	-0.305988	-0.116606	-0.0307903	0.178753	0.235692	-0.26916	0.258949	-0.158917	0.248084	-0.215946	0.35512	interleukin 15 receptor, alpha chain
Mboat2	0.506957	0.4861	0.505827	-0.475285	-0.332353	0.0229898	-0.45229	0.127192	0.626842	0.686283	-0.225884	0.354206	-0.553701	0.398485	-0.294757	0.2922	membrane bound O-acyltransferase domain containing 2
Ndufb5	0.166914	0.488719	0.482033	-0.435341	-0.464349	-0.19066	-0.0362424	-0.074821	0.574643	0.56574	-0.532078	0.478869	-0.524467	0.710373	-0.0398892	0.166928	NADH dehydrogenase (ubiquinone) 1 beta subcomplex, 5
Lgals3	0.449153	0.490468	0.506234	-0.471763	-0.3615	-0.0084731	-0.379942	0.0911666	0.640538	0.685567	-0.292525	0.388418	-0.569444	0.47652	-0.244735	0.264003	lectin, galactose binding, soluble 3
Bcl10	0.352657	0.49696	0.505367	-0.465273	-0.406488	-0.0687042	-0.259759	0.031643	0.641891	0.665715	-0.392305	0.434784	-0.576031	0.584843	-0.168192	0.225545	B cell leukemia/lymphoma 10
Scnn1g	0.350319	0.498614	0.504897	-0.46655	-0.402399	-0.0909084	-0.257101	0.030473	0.593664	0.623587	-0.371724	0.41366	-0.532057	0.540359	-0.182605	0.246221	sodium channel, nonvoltage-gated 1 gamma
Grhl1	0.40534	0.503949	0.504329	-0.478771	-0.351408	-0.16449	-0.326494	0.0653544	0.345122	0.421174	-0.197874	0.273767	-0.301736	0.237604	-0.310036	0.380022	grainyhead-like 1 (Drosophila)
Pcdhb6	0.46238	0.506221	0.51155	-0.487717	-0.334454	-0.123689	-0.395098	0.0980104	0.373522	0.458562	-0.15863	0.263792	-0.324657	0.206608	-0.34682	0.39454	protocadherin beta 6
Trpm6	0.263582	0.506282	0.506548	-0.462212	-0.447237	-0.139087	-0.14817	-0.0239681	0.614719	0.623021	-0.4729	0.465868	-0.55616	0.658675	-0.107597	0.204466	transient receptor potential cation channel, subfamily M, member 6
Atp5g3	0.459383	0.506574	0.518415	-0.487052	-0.360336	-0.0546405	-0.388567	0.0932322	0.552443	0.612681	-0.251705	0.350919	-0.488537	0.388268	-0.285267	0.317203	ATP synthase, H+ transporting, mitochondrial F0 complex, subunit C3 (subunit 9)
Fam162a	0.510113	0.507418	0.523632	-0.494018	-0.34371	-0.0184513	-0.450018	0.122727	0.574349	0.642957	-0.214141	0.339776	-0.505837	0.356601	-0.318861	0.33073	family with sequence similarity 162, member A
Il17rc	0.461051	0.512685	0.522839	-0.492582	-0.360635	-0.0738286	-0.389149	0.0927191	0.517928	0.583592	-0.237818	0.337133	-0.456962	0.356055	-0.299232	0.336882	interleukin 17 receptor C
Asns	0.513013	0.5167	0.524204	-0.503003	-0.32177	-0.11235	-0.453861	0.124795	0.358444	0.457448	-0.110577	0.240445	-0.308273	0.144424	-0.394474	0.430464	asparagine synthetase
Cited1	0.511418	0.521004	0.523517	-0.506867	-0.310104	-0.16534	-0.452349	0.124325	0.238685	0.353783	-0.0555431	0.186266	-0.19885	0.0295999	-0.433681	0.483792	Cbp/p300-interacting transactivator with Glu/Asp-rich carboxy-terminal domain 1
Ada	0.194881	0.522909	0.50742	-0.468656	-0.456063	-0.294807	-0.0625712	-0.0663328	0.363378	0.391425	-0.42717	0.384934	-0.330182	0.492209	-0.138972	0.292947	adenosine deaminase
Eif6	0.525683	0.524302	0.537945	-0.510545	-0.344861	-0.0515296	-0.464499	0.127259	0.513735	0.595078	-0.182584	0.313541	-0.449796	0.29054	-0.354732	0.375101	eukaryotic translation initiation factor 6
Gm5069	0.14729	0.526063	0.509205	-0.465218	-0.486338	-0.300723	-0.00239524	-0.0966347	0.423791	0.43331	-0.506351	0.436366	-0.388097	0.605121	-0.0814375	0.248481	glyceraldehyde-3-phosphate dehydrogenase pseudogene
Cyp27a1	0.39656	0.52609	0.526591	-0.496319	-0.384738	-0.165551	-0.307496	0.051581	0.413224	0.479562	-0.258982	0.322714	-0.364877	0.329102	-0.284815	0.362475	cytochrome P450, family 27, subfamily a, polypeptide 1
Plekhd1os	0.339662	0.528785	0.516925	-0.492238	-0.380964	-0.285277	-0.240303	0.0203241	0.199098	0.281878	-0.20892	0.246561	-0.172089	0.178136	-0.310594	0.430626	pleckstrin homology domain containing, family D (with coiled-coil domains) member 1, opposite strand
Gm12253	0.254135	0.529423	0.51648	-0.481687	-0.434183	-0.280486	-0.133404	-0.0328481	0.33321	0.378919	-0.359875	0.348366	-0.299461	0.403249	-0.197752	0.336342	predicted gene 12253
Cwf19l1	0.52643	0.52952	0.541015	-0.515239	-0.343015	-0.0752217	-0.464435	0.126699	0.466823	0.555004	-0.162624	0.293719	-0.406914	0.246382	-0.371885	0.39904	CWF19-like 1, cell cycle control (S. pombe)
Gjb3	0.431124	0.530905	0.540173	-0.50414	-0.399467	-0.0807397	-0.345486	0.0676317	0.590723	0.641086	-0.318566	0.395321	-0.525485	0.47222	-0.25473	0.305331	gap junction protein, beta 3
Pdhb	0.415932	0.531542	0.539119	-0.50284	-0.404157	-0.0957643	-0.32692	0.0586307	0.575975	0.624995	-0.326442	0.395243	-0.512827	0.474121	-0.247555	0.305388	pyruvate dehydrogenase (lipoamide) beta
Upp1	0.40486	0.533327	0.544102	-0.50262	-0.425164	-0.0603217	-0.31111	0.0496906	0.685465	0.717357	-0.393673	0.453474	-0.61364	0.596142	-0.202789	0.255091	uridine phosphorylase 1
Coq10b	0.474889	0.53749	0.542164	-0.51583	-0.362138	-0.138632	-0.399801	0.0944628	0.400806	0.486963	-0.186133	0.289095	-0.349437	0.240664	-0.353978	0.410066	coenzyme Q10 homolog B (S. cerevisiae)
Klf4	0.198021	0.542897	0.530593	-0.485676	-0.489946	-0.265514	-0.0580296	-0.073168	0.485414	0.498974	-0.502005	0.453278	-0.441991	0.623348	-0.105035	0.256155	Kruppel-like factor 4 (gut)
Abhd13	0.429168	0.544312	0.549809	-0.515542	-0.40358	-0.122479	-0.339756	0.0630279	0.523804	0.583635	-0.297979	0.371737	-0.464574	0.4163	-0.27795	0.342284	abhydrolase domain containing 13
Drd3	0.35391	0.546648	0.536398	-0.509054	-0.399252	-0.274293	-0.251076	0.0218853	0.253821	0.333533	-0.237394	0.276651	-0.221669	0.229014	-0.307424	0.425933	dopamine receptor D3
Fam110a	0.498629	0.547374	0.546444	-0.527777	-0.338403	-0.20392	-0.428264	0.107994	0.229163	0.34441	-0.0850626	0.202206	-0.191251	0.0507713	-0.431771	0.500503	family with sequence similarity 110, member A
S100a14	0.265255	0.547577	0.541735	-0.497858	-0.474679	-0.211174	-0.13792	-0.0356886	0.539894	0.561341	-0.467958	0.452704	-0.488259	0.60903	-0.141835	0.265703	S100 calcium binding protein A14
Hddc2	0.387713	0.549093	0.549098	-0.514641	-0.416946	-0.173241	-0.288358	0.0377083	0.46701	0.525607	-0.313678	0.365327	-0.414937	0.406966	-0.264449	0.351599	HD domain containing 2
Krt12	0.463944	0.551197	0.547724	-0.526693	-0.356771	-0.224749	-0.384487	0.0860004	0.235643	0.342554	-0.125175	0.222583	-0.199126	0.0966407	-0.402567	0.485156	keratin 12
Ethe1	0.476117	0.551485	0.559663	-0.527508	-0.391096	-0.104522	-0.394887	0.0885278	0.521845	0.592836	-0.25735	0.354403	-0.460342	0.368973	-0.317658	0.368708	ethylmalonic encephalopathy 1
Mars	0.581796	0.551571	0.564916	-0.540949	-0.340214	-0.070293	-0.525101	0.152271	0.459483	0.562383	-0.123465	0.278563	-0.397537	0.194341	-0.423052	0.44176	methionine-tRNA synthetase
Cbr3	0.464992	0.5521	0.561272	-0.526485	-0.402763	-0.0920419	-0.380328	0.080929	0.570533	0.632518	-0.293121	0.382898	-0.505506	0.429724	-0.292743	0.343494	carbonyl reductase 3
Best2	0.420142	0.556392	0.562987	-0.524473	-0.428271	-0.111402	-0.323668	0.0524298	0.596256	0.64508	-0.35316	0.417179	-0.531549	0.505893	-0.249112	0.315807	bestrophin 2
Klf10	0.428035	0.563093	0.559754	-0.532036	-0.395472	-0.218656	-0.335189	0.0590975	0.332902	0.419472	-0.218773	0.291505	-0.290259	0.239464	-0.343925	0.43617	Kruppel-like factor 10
Vgll3	0.497612	0.568585	0.57282	-0.545113	-0.383662	-0.15321	-0.41727	0.097264	0.414177	0.505589	-0.196584	0.303192	-0.360929	0.249867	-0.373896	0.435887	vestigial like 3 (Drosophila)
Mrpl12	0.262492	0.570491	0.554848	-0.517715	-0.46923	-0.317931	-0.13022	-0.0417635	0.335562	0.385465	-0.387019	0.369094	-0.30181	0.42322	-0.211762	0.367459	mitochondrial ribosomal protein L12
Agpat6	0.517272	0.574508	0.579738	-0.552601	-0.381553	-0.147548	-0.439358	0.10691	0.416381	0.512246	-0.183512	0.299033	-0.36197	0.234948	-0.390097	0.447685	1-acylglycerol-3-phosphate O-acyltransferase 6 (lysophosphatidic acid acyltransferase, zeta)
Abcb4	0.457923	0.578617	0.567308	-0.54976	-0.366062	-0.311044	-0.370288	0.075377	0.0992826	0.225041	-0.0852821	0.175472	-0.075119	-0.0150739	-0.448271	0.559631	ATP-binding cassette, sub-family B (MDR/TAP), member 4
Fam195a	0.456497	0.57888	0.586526	-0.548135	-0.435647	-0.111337	-0.360693	0.0663099	0.604583	0.661815	-0.340697	0.418051	-0.537548	0.489993	-0.279936	0.343802	family with sequence similarity 195, member A
Nek7	0.247661	0.582715	0.5699	-0.525856	-0.504158	-0.287565	-0.106105	-0.0567773	0.465108	0.495014	-0.476637	0.444468	-0.421343	0.575967	-0.159401	0.314196	NIMA (never in mitosis gene a)-related expressed kinase 7
Mfsd6	0.131108	0.58377	0.562209	-0.51227	-0.550705	-0.357577	0.0366813	-0.126209	0.455729	0.461071	-0.585995	0.491361	-0.419115	0.691452	-0.0692552	0.267737	major facilitator superfamily domain containing 6
Gprc5a	0.468288	0.586305	0.597258	-0.555661	-0.448892	-0.0801228	-0.371448	0.0694987	0.686133	0.735454	-0.376369	0.456141	-0.611642	0.563469	-0.263861	0.319363	G protein-coupled receptor, family C, group 5, member A
Gm6194	0.620877	0.588356	0.593443	-0.577863	-0.329746	-0.171298	-0.564195	0.1665	0.247328	0.389937	-0.00946909	0.180829	-0.201875	-0.0348716	-0.531852	0.574837	transmembrane protein 189 pseudogene
Sqrdl	0.258315	0.589981	0.58231	-0.532938	-0.524579	-0.236772	-0.114744	-0.0550226	0.597113	0.612033	-0.538625	0.507109	-0.541663	0.700815	-0.125683	0.267641	sulfide quinone reductase-like (yeast)
Cnih4	0.400344	0.592676	0.591884	-0.553187	-0.459113	-0.191939	-0.288849	0.0297147	0.517163	0.574612	-0.362768	0.408491	-0.46083	0.471628	-0.266561	0.365962	cornichon homolog 4 (Drosophila)
Ndufb9	0.332545	0.592705	0.590832	-0.544439	-0.499915	-0.190396	-0.204369	-0.0121638	0.616542	0.645509	-0.478554	0.485605	-0.555448	0.642863	-0.17931	0.293846	NADH dehydrogenase (ubiquinone) 1 beta subcomplex, 9
Acsl3	0.391309	0.594014	0.588685	-0.553534	-0.450352	-0.2382	-0.278899	0.0255091	0.416985	0.48604	-0.322334	0.365246	-0.369681	0.38232	-0.292736	0.405621	acyl-CoA synthetase long-chain family member 3
Rell1	0.495106	0.598045	0.605235	-0.569417	-0.432037	-0.126961	-0.402349	0.0834766	0.561486	0.634355	-0.297455	0.391451	-0.496319	0.418314	-0.328933	0.392405	RELT-like 1
Slmo2	0.278538	0.600344	0.5883	-0.544721	-0.508184	-0.288525	-0.138129	-0.0443896	0.465747	0.503568	-0.461599	0.441298	-0.420529	0.555103	-0.187419	0.339696	slowmo homolog 2 (Drosophila)
Ctsc	0.257684	0.601808	0.593659	-0.54289	-0.537753	-0.243823	-0.109901	-0.059614	0.611459	0.625066	-0.556258	0.520943	-0.555011	0.723419	-0.122759	0.269442	cathepsin C
Fastkd3	0.321583	0.601923	0.588086	-0.551842	-0.475298	-0.315886	-0.1922	-0.0173391	0.340473	0.404875	-0.358181	0.363488	-0.303588	0.385476	-0.263708	0.413092	FAST kinase domains 3
Pde9a	0.33554	0.604318	0.598889	-0.554955	-0.499342	-0.230498	-0.205397	-0.0131003	0.542042	0.582485	-0.447862	0.455222	-0.487303	0.57296	-0.208656	0.334962	phosphodiesterase 9A
Tomm40	0.38153	0.607816	0.604871	-0.563707	-0.482287	-0.213742	-0.260726	0.0132517	0.528712	0.5814	-0.399403	0.430784	-0.472661	0.512953	-0.250634	0.363265	translocase of outer mitochondrial membrane 40 homolog (yeast)
Cast	0.352054	0.608145	0.601197	-0.56048	-0.487677	-0.250314	-0.225322	-0.00356711	0.479024	0.531893	-0.403345	0.420035	-0.428804	0.495064	-0.243509	0.371727	calpastatin
Mars2	0.644116	0.611496	0.620628	-0.6001	-0.357347	-0.137364	-0.583342	0.170673	0.361077	0.494987	-0.0632388	0.238235	-0.305058	0.0686408	-0.517395	0.552588	methionine-tRNA synthetase 2 (mitochondrial)
Plekha8	0.305908	0.613278	0.60097	-0.559253	-0.505038	-0.298864	-0.167869	-0.0320025	0.435331	0.484177	-0.430473	0.422138	-0.391415	0.504004	-0.22198	0.373642	pleckstrin homology domain containing, family A (phosphoinositide binding specific) member 8
Amt	0.468894	0.613385	0.611366	-0.579757	-0.434894	-0.221655	-0.36776	0.0653274	0.400535	0.490303	-0.254796	0.334532	-0.350718	0.295806	-0.364206	0.460126	aminomethyltransferase
Ptcd3	0.200297	0.619511	0.599602	-0.551373	-0.554845	-0.35985	-0.0364599	-0.0970183	0.446929	0.471144	-0.544038	0.477232	-0.407868	0.632077	-0.134685	0.326635	pentatricopeptide repeat domain 3
Prelid2	0.172642	0.620802	0.592836	-0.549553	-0.5456	-0.43961	-0.00464246	-0.11133	0.288527	0.328068	-0.492401	0.414209	-0.264455	0.504568	-0.165193	0.382903	PRELI domain containing 2
Timm17a	0.594546	0.621595	0.630802	-0.602144	-0.402636	-0.128957	-0.517605	0.135935	0.478644	0.586317	-0.178813	0.321809	-0.415486	0.245082	-0.440725	0.487703	translocase of inner mitochondrial membrane 17a
Frmd3	0.405859	0.622236	0.622688	-0.578775	-0.496162	-0.18524	-0.284633	0.0216263	0.604247	0.653075	-0.425683	0.464492	-0.540681	0.571602	-0.247981	0.351742	FERM domain containing 3
Dgkh	0.347673	0.623349	0.603955	-0.573844	-0.464321	-0.383202	-0.219441	-0.00665582	0.190864	0.28265	-0.275473	0.292651	-0.165618	0.222487	-0.338366	0.503164	diacylglycerol kinase, eta
Slc35e4	0.512619	0.623847	0.623628	-0.594157	-0.425388	-0.212939	-0.41803	0.0879656	0.388531	0.490312	-0.214983	0.315657	-0.337523	0.244032	-0.4053	0.491693	solute carrier family 35, member E4
Ndufs2	0.40954	0.626143	0.621323	-0.58302	-0.479516	-0.242138	-0.289985	0.0247174	0.466181	0.534721	-0.356	0.399029	-0.414213	0.432665	-0.297399	0.414916	NADH dehydrogenase (ubiquinone) Fe-S protein 2
Ndufc1	0.388876	0.627275	0.624575	-0.581088	-0.502158	-0.216087	-0.262838	0.0104918	0.563812	0.614651	-0.426047	0.455394	-0.504686	0.552665	-0.248739	0.36501	NADH dehydrogenase (ubiquinone) 1, subcomplex unknown, 1
Pdk4	0.597261	0.627436	0.636468	-0.607448	-0.407372	-0.132363	-0.518978	0.135531	0.481662	0.589909	-0.182539	0.325376	-0.418193	0.248971	-0.443052	0.491654	pyruvate dehydrogenase kinase, isoenzyme 4
Clcn2	0.370837	0.627545	0.622812	-0.579135	-0.507042	-0.234096	-0.240977	-4.10527e-06	0.544589	0.594033	-0.434134	0.454207	-0.488082	0.552904	-0.240691	0.365469	chloride channel 2
Got1	0.485424	0.628332	0.633603	-0.593909	-0.468584	-0.150791	-0.380127	0.0669781	0.595047	0.663191	-0.348849	0.428872	-0.528034	0.481626	-0.316026	0.394829	glutamate oxaloacetate transaminase 1, soluble
Pkp2	0.168267	0.629236	0.60228	-0.556018	-0.562448	-0.429677	0.0042769	-0.11763	0.341934	0.373837	-0.530476	0.446447	-0.313694	0.567881	-0.145669	0.364059	plakophilin 2
Csrp2	0.136356	0.632208	0.598789	-0.554922	-0.563814	-0.492144	0.0426779	-0.135905	0.237476	0.276584	-0.511463	0.412045	-0.219896	0.499729	-0.15524	0.39663	cysteine and glycine-rich protein 2
1110007C09Rik	0.363046	0.636637	0.620558	-0.586792	-0.482411	-0.35366	-0.232572	-0.00341621	0.278636	0.362846	-0.315658	0.335477	-0.245304	0.302135	-0.324259	0.481709	RIKEN cDNA 1110007C09 gene
Mid1ip1	0.643506	0.637382	0.651594	-0.621446	-0.407757	-0.0884665	-0.571214	0.158493	0.553288	0.662783	-0.181858	0.345132	-0.481374	0.277491	-0.458386	0.488323	Mid1 interacting protein 1 (gastrulation specific G12-like (zebrafish))
1110001J03Rik	0.29177	0.646298	0.628754	-0.585761	-0.535913	-0.357239	-0.140436	-0.0508862	0.395432	0.448659	-0.451562	0.427893	-0.3562	0.500647	-0.230352	0.407314	RIKEN cDNA 1110001J03 gene
Baiap2	0.532371	0.648558	0.651309	-0.617359	-0.45334	-0.189922	-0.432683	0.0898348	0.483855	0.578752	-0.264187	0.366654	-0.424062	0.333917	-0.394455	0.476854	brain-specific angiogenesis inhibitor 1-associated protein 2
Cox7a1	0.262776	0.653565	0.641442	-0.587634	-0.583448	-0.295986	-0.0993085	-0.0740026	0.609565	0.627905	-0.593309	0.547111	-0.553822	0.749542	-0.137662	0.308342	cytochrome c oxidase subunit VIIa 1
Eif4ebp3	0.355388	0.654792	0.64526	-0.600556	-0.533283	-0.28659	-0.213797	-0.017744	0.506107	0.559076	-0.452418	0.457944	-0.454143	0.548625	-0.246405	0.393962	eukaryotic translation initiation factor 4E binding protein 3
Mgst3	0.448804	0.658149	0.655253	-0.615028	-0.499776	-0.235164	-0.326881	0.0364997	0.512914	0.585938	-0.3679	0.422399	-0.455346	0.458073	-0.319718	0.434412	microsomal glutathione S-transferase 3
Tfrc	0.409802	0.660168	0.656814	-0.611673	-0.52629	-0.232916	-0.277497	0.0115936	0.578789	0.634383	-0.440542	0.47206	-0.517774	0.566545	-0.267039	0.390603	transferrin receptor
Car9	0.407398	0.660702	0.654937	-0.612021	-0.519838	-0.257923	-0.275276	0.0109215	0.520647	0.583591	-0.414115	0.445586	-0.464713	0.511529	-0.28446	0.4147	carbonic anhydrase 9
Lurap1l	0.392914	0.665323	0.657926	-0.614174	-0.529152	-0.273182	-0.256143	0.000855537	0.514819	0.575631	-0.429088	0.451723	-0.460241	0.524135	-0.275686	0.414025	leucine rich adaptor protein 1-like
Trim36	0.075344	0.665777	0.627441	-0.575736	-0.627384	-0.53834	0.129142	-0.184393	0.295648	0.315515	-0.627792	0.485466	-0.276973	0.644352	-0.0936747	0.368294	tripartite motif-containing 36
Uqcr10	0.557917	0.668874	0.672541	-0.637785	-0.464688	-0.188833	-0.457007	0.0978328	0.504244	0.603378	-0.266477	0.376778	-0.44165	0.340142	-0.412191	0.493457	ubiquinol-cytochrome c reductase, complex III subunit X
Ppap2c	0.232579	0.670939	0.64645	-0.599448	-0.580038	-0.423521	-0.0602841	-0.0940505	0.376937	0.421101	-0.520204	0.458779	-0.342886	0.561188	-0.193864	0.406273	phosphatidic acid phosphatase type 2C
Scnn1b	0.379174	0.676452	0.668427	-0.621836	-0.549567	-0.279188	-0.235193	-0.0115972	0.548405	0.602348	-0.468538	0.480081	-0.491896	0.579419	-0.255744	0.401385	sodium channel, nonvoltage-gated 1 beta
S100a16	0.494356	0.676501	0.680252	-0.635909	-0.516199	-0.177218	-0.374632	0.0552759	0.643053	0.709814	-0.404259	0.475216	-0.572237	0.551053	-0.316784	0.411659	S100 calcium binding protein A16
E230001N04Rik	0.439658	0.676781	0.662791	-0.630546	-0.488627	-0.353544	-0.313251	0.0285841	0.277015	0.381063	-0.273752	0.324041	-0.240292	0.24485	-0.394131	0.543855	RIKEN cDNA E230001N04 gene
Mboat1	0.405608	0.682303	0.67682	-0.630014	-0.548479	-0.258538	-0.265163	0.00164549	0.578609	0.634726	-0.462892	0.486329	-0.518188	0.585131	-0.268095	0.404173	membrane bound O-acyltransferase domain containing 1
Mrpl55	0.551984	0.68705	0.682028	-0.653127	-0.459532	-0.282433	-0.446586	0.0910681	0.324983	0.448178	-0.197278	0.303866	-0.278239	0.179624	-0.470345	0.579853	mitochondrial ribosomal protein L55
Fgfbp1	0.177409	0.688661	0.655114	-0.607999	-0.605435	-0.511524	0.0114867	-0.131229	0.279861	0.326019	-0.539728	0.446392	-0.257342	0.534693	-0.185247	0.4357	fibroblast growth factor binding protein 1
Bola3	0.386545	0.696208	0.680811	-0.640137	-0.542331	-0.361742	-0.24033	-0.0112054	0.38239	0.461664	-0.394383	0.408605	-0.339905	0.418945	-0.320492	0.489072	bolA-like 3 (E. coli)
Fkbp5	0.473901	0.697863	0.698182	-0.651584	-0.543459	-0.213305	-0.34274	0.0360183	0.637381	0.701744	-0.439001	0.493505	-0.568498	0.580989	-0.306467	0.419892	FK506 binding protein 5
Anxa1	0.360446	0.698263	0.687916	-0.638018	-0.580239	-0.304006	-0.204851	-0.0304166	0.569849	0.618145	-0.515596	0.510847	-0.51288	0.634818	-0.237925	0.399129	annexin A1
Zdhhc13	0.243079	0.698545	0.677671	-0.623829	-0.619956	-0.392466	-0.0620481	-0.0993098	0.513148	0.543038	-0.601332	0.535011	-0.467385	0.703529	-0.162637	0.371949	zinc finger, DHHC domain containing 13
Stk40	0.647502	0.699476	0.708768	-0.674864	-0.463421	-0.152248	-0.55592	0.139976	0.550972	0.665682	-0.22834	0.377427	-0.480022	0.31104	-0.474585	0.534082	serine/threonine kinase 40
Gcnt3	0.206402	0.700971	0.668512	-0.622097	-0.605331	-0.507829	-0.0199586	-0.118173	0.280835	0.334099	-0.522275	0.441192	-0.256852	0.512734	-0.210596	0.456545	glucosaminyl (N-acetyl) transferase 3, mucin type
Ptprr	0.174961	0.701945	0.663579	-0.619325	-0.605944	-0.564177	0.0173625	-0.135648	0.185846	0.245013	-0.505905	0.409986	-0.171662	0.452225	-0.217017	0.483901	protein tyrosine phosphatase, receptor type, R
Maoa	0.238681	0.702126	0.680472	-0.626348	-0.624425	-0.400491	-0.0555715	-0.103056	0.50859	0.53835	-0.606286	0.536773	-0.46351	0.705986	-0.161324	0.374441	monoamine oxidase A
Cers4	0.303848	0.704242	0.684009	-0.636534	-0.58921	-0.398338	-0.135846	-0.0637635	0.427874	0.48315	-0.50421	0.47095	-0.386146	0.557532	-0.24071	0.438932	ceramide synthase 4
Chchd10	0.373887	0.704491	0.688545	-0.645529	-0.55883	-0.366619	-0.221726	-0.0219569	0.409787	0.483085	-0.427312	0.431919	-0.365793	0.465073	-0.302905	0.477573	coiled-coil-helix-coiled-coil-helix domain containing 10
Omp	0.435757	0.704592	0.694005	-0.653236	-0.537514	-0.322026	-0.296993	0.0143485	0.4352	0.518821	-0.380074	0.41718	-0.385684	0.424553	-0.344124	0.493982	olfactory marker protein
Idh3a	0.374121	0.710119	0.700767	-0.649737	-0.589334	-0.298289	-0.217314	-0.0267157	0.59627	0.644804	-0.525425	0.524243	-0.5365	0.654232	-0.24248	0.402086	isocitrate dehydrogenase 3 (NAD+) alpha
Ndufb8	0.334129	0.712839	0.697032	-0.64737	-0.595743	-0.359087	-0.16888	-0.0499446	0.506721	0.558635	-0.52154	0.500354	-0.45678	0.609378	-0.240587	0.424578	NADH dehydrogenase (ubiquinone) 1 beta subcomplex 8
Dlat	0.469826	0.729618	0.721245	-0.678642	-0.553698	-0.30974	-0.32977	0.0253609	0.484197	0.57039	-0.392364	0.439947	-0.42906	0.453241	-0.360154	0.505396	dihydrolipoamide S-acetyltransferase (E2 component of pyruvate dehydrogenase complex)
Fastk	0.231023	0.731975	0.702019	-0.651293	-0.636096	-0.491794	-0.0386403	-0.115407	0.368335	0.41726	-0.568041	0.489885	-0.336067	0.593703	-0.207484	0.45154	Fas-activated serine/threonine kinase
Higd1a	0.246558	0.733998	0.703755	-0.655059	-0.627304	-0.498144	-0.0574857	-0.106339	0.335829	0.392726	-0.538305	0.468705	-0.305511	0.546081	-0.231097	0.473619	HIG1 domain family, member 1A
Cox5a	0.259134	0.734238	0.705135	-0.656807	-0.623421	-0.488596	-0.072685	-0.0990625	0.342794	0.401561	-0.529791	0.466695	-0.311205	0.53978	-0.238923	0.47634	cytochrome c oxidase subunit Va
Tspo	0.458886	0.742528	0.734325	-0.688104	-0.577323	-0.308208	-0.311364	0.013654	0.537512	0.614911	-0.440482	0.477534	-0.478642	0.526346	-0.336278	0.486809	translocator protein
S100a6	0.283674	0.743521	0.721204	-0.667265	-0.643085	-0.423529	-0.0973223	-0.0900887	0.4965	0.540566	-0.590867	0.534812	-0.450658	0.672759	-0.209555	0.428031	S100 calcium binding protein A6 (calcyclin)
Gale	0.41445	0.747504	0.736821	-0.686715	-0.603748	-0.326742	-0.254936	-0.014883	0.566534	0.630462	-0.502344	0.5136	-0.507692	0.605803	-0.292022	0.458371	galactose-4-epimerase, UDP
Ndufa10	0.473799	0.748214	0.738173	-0.69502	-0.567836	-0.331424	-0.328747	0.0216321	0.473098	0.562875	-0.398361	0.443429	-0.418983	0.449965	-0.370676	0.524755	NADH dehydrogenase (ubiquinone) 1 alpha subcomplex 10
Fastkd1	0.299821	0.757304	0.728774	-0.681567	-0.626926	-0.4945	-0.115124	-0.0824885	0.331527	0.402347	-0.503757	0.45663	-0.299049	0.500118	-0.27982	0.514991	FAST kinase domains 1
Clybl	0.373121	0.757362	0.733338	-0.690807	-0.594958	-0.461044	-0.205066	-0.0386686	0.312714	0.402366	-0.423168	0.415723	-0.277851	0.403339	-0.344832	0.555241	citrate lyase beta like
Plce1	0.615916	0.758294	0.756465	-0.721403	-0.516163	-0.273903	-0.499766	0.103107	0.444436	0.570314	-0.254308	0.373496	-0.385191	0.276547	-0.496103	0.606368	phospholipase C, epsilon 1
Pgp	0.527227	0.761305	0.756497	-0.71261	-0.567533	-0.288904	-0.388826	0.0478859	0.539449	0.632986	-0.390665	0.459311	-0.476997	0.467612	-0.394133	0.529005	phosphoglycolate phosphatase
Acacb	0.550488	0.765367	0.755586	-0.71952	-0.539257	-0.346414	-0.418523	0.0630163	0.372694	0.494178	-0.287685	0.371676	-0.323217	0.279339	-0.468777	0.613114	acetyl-Coenzyme A carboxylase beta
Ildr1	0.422142	0.766182	0.748261	-0.704136	-0.59546	-0.407769	-0.260807	-0.0139468	0.40107	0.490255	-0.42726	0.441638	-0.356171	0.444841	-0.356633	0.545218	immunoglobulin-like domain containing receptor 1
Mgat4b	0.345954	0.772991	0.747627	-0.700577	-0.627158	-0.472806	-0.165976	-0.0608745	0.362582	0.440475	-0.487569	0.460269	-0.325205	0.49205	-0.309621	0.532881	mannoside acetylglucosaminyltransferase 4, isoenzyme B
Myo10	0.495045	0.773755	0.763688	-0.719381	-0.58502	-0.340372	-0.346192	0.0254021	0.488062	0.582191	-0.406439	0.455789	-0.431925	0.458742	-0.387788	0.545401	myosin X
Cyc1	0.361919	0.774256	0.754444	-0.703247	-0.638203	-0.417646	-0.183256	-0.0537444	0.482271	0.547632	-0.533234	0.511306	-0.433871	0.595095	-0.283058	0.489751	cytochrome c-1
Paqr4	0.415008	0.782633	0.762069	-0.717334	-0.610777	-0.437195	-0.247041	-0.0233964	0.380455	0.471903	-0.437484	0.444192	-0.337957	0.44253	-0.360975	0.562268	progestin and adipoQ receptor family member IV
Slc35g1	0.363539	0.784067	0.761148	-0.712021	-0.637949	-0.452433	-0.183026	-0.05506	0.418328	0.493317	-0.507684	0.485553	-0.375431	0.536009	-0.307452	0.524515	solute carrier family 35, member G1
Cox10	0.394285	0.784121	0.765234	-0.715734	-0.632296	-0.415862	-0.219872	-0.0376027	0.467234	0.542456	-0.502433	0.495591	-0.41851	0.552013	-0.31593	0.517209	cytochrome c oxidase assembly protein 10
Myo19	0.340041	0.797146	0.765541	-0.720759	-0.638136	-0.541726	-0.152436	-0.0708958	0.261184	0.353015	-0.462424	0.427993	-0.23313	0.41294	-0.343198	0.590238	myosin XIX
