# Supplementary material for: Maternal exposure to a Western‐style diet causes differences in intestinal microbiota composition and gene expression of suckling mouse pups
Source: Mol Nutr Food Res. 2016 Jul 12;61(1):1600141. doi: 10.1002/mnfr.201600141 (PMC5215441; doi:10.1002/mnfr.201600141)
Supplement: Supplementary file 7 — Supporting information [file MNFR-61-0-s007.xlsx]

## Sheet: Table S6
Table S6: correlation matrix of including the 16 MO families with a relative abundance >0.1 and the top-500 most variable genes (IQR-based)
	Bacteroidetes			Firmicutes						Actinobacteria			Prot.		Ten.	Verr.
Symbol	Rikenellaceae	Bacteroidaceae	Porphyromonadaceae	Lachnospiraceae	Ruminococcaceae	Streptococcaceae	Lactobacillaceae	Enterococcaceae	Erysipelotrichaceae	Micrococcineae	Corynebacterineae	Coriobacterineae	Pasteurellaceae	Enterobacteriaceae	Anaeroplasmataceae	Verrucomicrobiaceae	Description
Slc34a2	-0.712856	-0.801479	-0.799178	0.803091	0.490289	0.283767	0.58288	-0.0522921	-0.434306	-0.562562	0.219776	-0.337873	0.3945	-0.178975	0.502578	-0.691461	solute carrier family 34 (sodium phosphate), member 2	R<-0.75
Igsf23	-0.593055	-0.844404	-0.839245	0.797741	0.580273	0.366514	0.4376	-0.0476411	-0.460769	-0.567979	0.360511	-0.463638	0.370909	-0.361718	0.495195	-0.644872	immunoglobulin superfamily, member 23	R>0.75
Plbd1	-0.569031	-0.859626	-0.855856	0.797444	0.606827	0.375923	0.409803	-0.0597314	-0.49106	-0.592349	0.400468	-0.509627	0.380039	-0.426669	0.503375	-0.626892	phospholipase B domain containing 1
Slc43a2	-0.579889	-0.850843	-0.846188	0.796759	0.592686	0.371965	0.422438	-0.0524152	-0.473316	-0.577516	0.379787	-0.484924	0.373731	-0.392171	0.497899	-0.63585	solute carrier family 43, member 2
Anxa13	-0.657583	-0.83404	-0.837216	0.796266	0.551236	0.290679	0.52291	-0.0938671	-0.525464	-0.638247	0.314739	-0.456151	0.428088	-0.347342	0.527622	-0.637073	annexin A13
9030619P08Rik	0.0337683	0.388073	0.419056	-0.220646	-0.400607	-0.0538377	0.00989275	0.242223	0.599568	0.575711	-0.452732	0.627253	-0.323693	0.79474	-0.297948	-0.0321206	lymphocyte antigen 6 complex pseudogene
Lrrn1	-0.625393	-0.828829	-0.827201	0.791052	0.554808	0.32572	0.481874	-0.0653998	-0.478837	-0.589499	0.325134	-0.443609	0.392142	-0.333895	0.504215	-0.641403	leucine rich repeat protein 1, neuronal
Apoc2	-0.593132	-0.824394	-0.816044	0.79008	0.557254	0.372357	0.437723	-0.0251961	-0.413213	-0.523315	0.331689	-0.419155	0.345159	-0.302845	0.474928	-0.656254	apolipoprotein C-II
Rab11fip5	-0.575108	-0.845017	-0.844086	0.78385	0.592672	0.348341	0.424153	-0.0749131	-0.507951	-0.608237	0.386954	-0.507012	0.392774	-0.426633	0.506395	-0.611088	RAB11 family interacting protein 5 (class I)
Atp7b	-0.596	-0.810165	-0.803994	0.776939	0.544163	0.34987	0.4475	-0.0365539	-0.424294	-0.533319	0.319711	-0.415121	0.353566	-0.30095	0.475473	-0.642112	ATPase, Cu++ transporting, beta polypeptide
Gm13178	-0.580588	-0.830334	-0.828793	0.776705	0.575235	0.340842	0.432739	-0.0688163	-0.489675	-0.59169	0.365402	-0.481659	0.38506	-0.393511	0.49804	-0.613481	predicted gene 13178
Slc5a11	-0.550783	-0.847351	-0.846912	0.776247	0.605708	0.354928	0.397778	-0.0797272	-0.519519	-0.614724	0.411496	-0.532402	0.392082	-0.465446	0.505244	-0.593972	solute carrier family 5 (sodium/glucose cotransporter), member 11
Lrat	-0.617702	-0.830756	-0.836343	0.77575	0.567186	0.287744	0.483753	-0.110693	-0.555496	-0.658713	0.351482	-0.500349	0.43392	-0.416867	0.52745	-0.598285	lecithin-retinol acyltransferase (phosphatidylcholine-retinol-O-acyltransferase)
Tmem37	-0.657656	-0.74637	-0.729484	0.774435	0.444391	0.351513	0.514115	0.0420191	-0.255042	-0.385464	0.173747	-0.220687	0.279404	-0.030244	0.418962	-0.719552	transmembrane protein 37
Slc7a9	-0.728182	-0.757477	-0.757207	0.773805	0.442367	0.239346	0.613155	-0.0579273	-0.419175	-0.549222	0.165612	-0.28865	0.39392	-0.118856	0.489944	-0.677147	solute carrier family 7 (cationic amino acid transporter, y+ system), member 9
Naga	-0.585094	-0.832635	-0.835345	0.771567	0.579879	0.316231	0.443434	-0.0951294	-0.533943	-0.633283	0.374385	-0.50923	0.411725	-0.432578	0.513762	-0.594039	N-acetyl galactosaminidase, alpha
Bmp7	-0.535544	-0.838267	-0.834976	0.770307	0.600276	0.370692	0.379076	-0.0617836	-0.486608	-0.581367	0.408082	-0.514981	0.369361	-0.444321	0.489015	-0.597192	bone morphogenetic protein 7
Tm6sf2	-0.576744	-0.831645	-0.833701	0.769314	0.581757	0.322127	0.433583	-0.091451	-0.528165	-0.626462	0.378914	-0.510363	0.406014	-0.435379	0.509798	-0.592077	transmembrane 6 superfamily member 2
Piwil2	-0.658773	-0.791837	-0.794103	0.769142	0.50809	0.269019	0.532951	-0.0824242	-0.484421	-0.598697	0.26737	-0.40055	0.40825	-0.278817	0.504017	-0.630338	piwi-like RNA-mediated gene silencing 2
Uap1l1	-0.575806	-0.836084	-0.83967	0.769101	0.588075	0.316377	0.433775	-0.101567	-0.5473	-0.6441	0.388119	-0.526481	0.416405	-0.457652	0.516827	-0.584544	UDP-N-acteylglucosamine pyrophosphorylase 1-like 1
Cyp2u1	-0.521237	-0.840192	-0.836308	0.767935	0.607605	0.380017	0.362117	-0.059238	-0.484809	-0.5773	0.420926	-0.524632	0.363948	-0.459277	0.485733	-0.592045	cytochrome P450, family 2, subfamily u, polypeptide 1
Slc34a3	-0.530252	-0.838536	-0.836235	0.766769	0.603762	0.366867	0.374709	-0.0682578	-0.497974	-0.590901	0.415343	-0.526158	0.374333	-0.461082	0.491527	-0.588634	solute carrier family 34 (sodium phosphate), member 3
Lect2	-0.533935	-0.837383	-0.835857	0.765715	0.601849	0.36046	0.380157	-0.0726639	-0.504297	-0.597303	0.412877	-0.527086	0.37916	-0.462409	0.494075	-0.586415	leukocyte cell-derived chemotaxin 2
Ace	-0.537982	-0.844064	-0.845907	0.765179	0.610133	0.343862	0.387987	-0.0941428	-0.542901	-0.633819	0.424663	-0.554138	0.402062	-0.499447	0.509004	-0.572735	angiotensin I converting enzyme (peptidyl-dipeptidase A) 1
Dpp7	-0.616328	-0.824758	-0.83362	0.764751	0.565118	0.265489	0.488561	-0.130193	-0.584748	-0.685073	0.354441	-0.516513	0.450876	-0.442392	0.534947	-0.578012	dipeptidylpeptidase 7
Gatsl2	-0.504712	-0.838492	-0.832924	0.764414	0.611187	0.394095	0.341982	-0.04959	-0.469592	-0.560338	0.429203	-0.524562	0.350442	-0.46137	0.476749	-0.590336	GATS protein-like 2
Guca2b	-0.55039	-0.826878	-0.82518	0.764348	0.584366	0.349462	0.400374	-0.0691861	-0.491452	-0.587871	0.387342	-0.500723	0.377469	-0.425438	0.490973	-0.594506	guanylate cyclase activator 2b (retina)
Nat8	-0.579647	-0.82347	-0.826228	0.763259	0.573156	0.311973	0.439753	-0.0945065	-0.52867	-0.627041	0.369603	-0.503357	0.407834	-0.427326	0.508521	-0.587696	N-acetyltransferase 8 (GCN5-related, putative)
Ms4a10	-0.596604	-0.811916	-0.813675	0.762943	0.553594	0.304933	0.459538	-0.0857446	-0.50649	-0.609066	0.340507	-0.469838	0.400996	-0.38018	0.502285	-0.600252	membrane-spanning 4-domains, subfamily A, member 10
Dct	-0.59357	-0.824773	-0.83086	0.762424	0.571925	0.288993	0.459589	-0.114412	-0.560898	-0.659166	0.367185	-0.516073	0.430414	-0.444063	0.522251	-0.578805	dopachrome tautomerase
Dab1	-0.68196	-0.795502	-0.806881	0.761847	0.5111	0.211045	0.570941	-0.137839	-0.575689	-0.686829	0.27368	-0.447395	0.46741	-0.343687	0.539262	-0.596719	disabled 1
Enpp7	-0.572249	-0.812925	-0.811473	0.761612	0.561619	0.332108	0.427936	-0.067499	-0.479239	-0.5798	0.354589	-0.468887	0.37802	-0.38097	0.488401	-0.602696	ectonucleotide pyrophosphatase/phosphodiesterase 7
Folr1	-0.645091	-0.80406	-0.812219	0.76152	0.531845	0.247112	0.523863	-0.121318	-0.556454	-0.663105	0.306379	-0.465053	0.444746	-0.370626	0.527065	-0.593631	folate receptor 1 (adult)
Snx8	-0.524729	-0.839907	-0.839896	0.761395	0.609738	0.356307	0.371759	-0.0829145	-0.523469	-0.613436	0.427144	-0.547492	0.387293	-0.492353	0.498779	-0.573259	sorting nexin 8
Bst1	-0.692299	-0.789556	-0.801258	0.760603	0.501194	0.202052	0.584129	-0.138409	-0.572513	-0.685435	0.259379	-0.434476	0.469116	-0.325578	0.539042	-0.599669	bone marrow stromal cell antigen 1
Spp2	-0.521033	-0.836218	-0.834728	0.760453	0.606163	0.363746	0.366407	-0.0734987	-0.506338	-0.596864	0.42283	-0.53628	0.376629	-0.477485	0.491544	-0.577846	secreted phosphoprotein 2
Hgfac	0.0722095	0.470154	0.490779	-0.310827	-0.455209	-0.152733	0.00298386	0.187111	0.547453	0.538482	-0.480054	0.621536	-0.298209	0.757774	-0.310866	0.0717416	hepatocyte growth factor activator
Pla2g2a	-0.509815	-0.79721	-0.781212	0.757768	0.557758	0.426762	0.341911	0.0207707	-0.331216	-0.432047	0.356045	-0.403052	0.275559	-0.296024	0.423193	-0.637629	phospholipase A2, group IIA (platelets, synovial fluid)
Ace2	-0.751979	-0.741662	-0.748425	0.757236	0.423771	0.180947	0.653377	-0.0978057	-0.474535	-0.603515	0.145927	-0.298653	0.434159	-0.135785	0.508893	-0.649402	angiotensin I converting enzyme (peptidyl-dipeptidase A) 2
Slc18a1	-0.679856	-0.772597	-0.778072	0.756709	0.483414	0.231461	0.565341	-0.0983736	-0.498691	-0.614581	0.23704	-0.383128	0.424279	-0.257048	0.508373	-0.620515	solute carrier family 18 (vesicular monoamine), member 1
Tmem144	-0.597781	-0.823011	-0.832164	0.75667	0.571486	0.26878	0.469169	-0.132863	-0.590076	-0.68664	0.369261	-0.531252	0.448626	-0.466308	0.532054	-0.56438	transmembrane protein 144
Slc17a5	-0.537863	-0.829366	-0.831801	0.753784	0.596243	0.331237	0.392255	-0.0958068	-0.538001	-0.628587	0.410858	-0.541297	0.400412	-0.485153	0.503662	-0.565155	solute carrier family 17 (anion/sugar transporter), member 5
Aph1c	-0.553246	-0.829727	-0.835398	0.752968	0.593373	0.307713	0.413775	-0.114933	-0.568305	-0.659153	0.405975	-0.551151	0.422391	-0.49785	0.516864	-0.557389	anterior pharynx defective 1c homolog (C. elegans)
Rdh18-ps	0.0264848	0.380028	0.406734	-0.220899	-0.391427	-0.0758851	0.0222799	0.215144	0.551311	0.52969	-0.440071	0.595127	-0.294384	0.75104	-0.278867	-0.0159629	retinol dehydrogenase 18, pseudogene
Depdc7	-0.579341	-0.814968	-0.821198	0.750505	0.56836	0.286663	0.446618	-0.11481	-0.557842	-0.653394	0.369509	-0.517101	0.425266	-0.449965	0.515592	-0.566299	DEP domain containing 7
Lct	-0.516109	-0.83058	-0.831499	0.750183	0.605075	0.34789	0.365965	-0.0879046	-0.527704	-0.615372	0.427084	-0.549875	0.387963	-0.499516	0.495822	-0.560141	lactase
Pcdh11x	0.424755	0.342901	0.396224	-0.278702	-0.213841	0.231764	-0.4609	0.350717	0.716998	0.749935	-0.124605	0.413259	-0.510377	0.456343	-0.41131	0.077629	protocadherin 11 X-linked
Rragd	-0.512079	-0.836118	-0.838641	0.74954	0.613855	0.34342	0.362628	-0.0988082	-0.549019	-0.634525	0.440275	-0.570217	0.398609	-0.527934	0.503136	-0.550611	Ras-related GTP binding D
AY761184	-0.520048	-0.816968	-0.81446	0.748734	0.58652	0.35785	0.368423	-0.0646471	-0.481761	-0.573174	0.401054	-0.508094	0.363754	-0.442264	0.478566	-0.577072	cDNA sequence AY761184
Slc30a2	-0.649512	-0.778543	-0.785316	0.748003	0.503362	0.237636	0.53273	-0.109014	-0.522368	-0.631319	0.272505	-0.422875	0.428497	-0.31633	0.510662	-0.596371	solute carrier family 30 (zinc transporter), member 2
Ppp1r32	-0.571863	-0.811399	-0.816658	0.747373	0.567004	0.292478	0.437865	-0.108776	-0.546737	-0.641706	0.369817	-0.512452	0.416953	-0.44502	0.509465	-0.565827	protein phosphatase 1, regulatory subunit 32
Mttp	-0.613374	-0.795498	-0.802449	0.74715	0.535511	0.259106	0.489494	-0.11458	-0.543965	-0.64566	0.321701	-0.472396	0.4289	-0.387145	0.513802	-0.577888	microsomal triglyceride transfer protein
2010002M12Rik	-0.676994	-0.77785	-0.78962	0.747145	0.496126	0.199313	0.570326	-0.138148	-0.567483	-0.677568	0.260456	-0.433673	0.462669	-0.32949	0.531027	-0.586339	RIKEN cDNA 2010002M12 gene
Rab42	-0.619245	-0.780794	-0.783551	0.747092	0.514294	0.272185	0.49318	-0.0863146	-0.488981	-0.595438	0.290984	-0.422667	0.400138	-0.318432	0.493815	-0.599841	RAB42, member RAS oncogene family
Renbp	-0.541227	-0.822883	-0.827204	0.746759	0.590308	0.315156	0.400284	-0.106374	-0.551764	-0.641515	0.405826	-0.543806	0.409874	-0.49042	0.507151	-0.55518	renin binding protein
Xkr9	-0.590449	-0.793624	-0.796144	0.746674	0.538859	0.29105	0.458329	-0.0883215	-0.501819	-0.602815	0.328544	-0.458808	0.397995	-0.370223	0.494749	-0.586951	X Kell blood group precursor related family member 9 homolog
Rbp2	-0.470326	-0.831738	-0.826923	0.746578	0.619732	0.396758	0.307187	-0.0553771	-0.479019	-0.562659	0.453528	-0.54927	0.346299	-0.50295	0.470345	-0.562885	retinol binding protein 2, cellular
Pdzk1	-0.528995	-0.82572	-0.829487	0.745651	0.597704	0.32415	0.38543	-0.104068	-0.550633	-0.63847	0.417936	-0.553109	0.405383	-0.504384	0.504779	-0.551384	PDZ domain containing 1
Dcst2	-0.675604	-0.775053	-0.786713	0.744944	0.493835	0.198644	0.569314	-0.137172	-0.564548	-0.674492	0.258457	-0.430828	0.460797	-0.326324	0.529065	-0.585245	DC-STAMP domain containing 2
Enpep	-0.496129	-0.830284	-0.830569	0.744421	0.612553	0.357912	0.343285	-0.0851435	-0.524948	-0.609326	0.442378	-0.561222	0.380508	-0.518193	0.4904	-0.551031	glutamyl aminopeptidase
Tfec	-0.666886	-0.779595	-0.791815	0.744047	0.502556	0.20112	0.559545	-0.141769	-0.575375	-0.683137	0.272067	-0.44676	0.464096	-0.349085	0.531731	-0.578132	transcription factor EC
C2	-0.517663	-0.827636	-0.831092	0.743733	0.604055	0.330857	0.372142	-0.103091	-0.551129	-0.637035	0.428908	-0.562272	0.402171	-0.518328	0.502893	-0.546562	complement component 2 (within H-2S)
Slc46a3	-0.532261	-0.820416	-0.824754	0.741968	0.591658	0.316445	0.391113	-0.106678	-0.551861	-0.639916	0.41099	-0.548232	0.407491	-0.498533	0.504548	-0.548783	solute carrier family 46, member 3
Amn	-0.70226	-0.755427	-0.766906	0.74073	0.463031	0.178623	0.602834	-0.131786	-0.542789	-0.658214	0.214605	-0.385775	0.457726	-0.263795	0.523072	-0.597061	amnionless
Slc2a2	-0.565343	-0.801342	-0.80564	0.740044	0.558838	0.293846	0.431725	-0.101858	-0.530695	-0.625334	0.362543	-0.499638	0.406609	-0.430018	0.50032	-0.563998	solute carrier family 2 (facilitated glucose transporter), member 2
Grin3a	-0.0491046	0.505294	0.503466	-0.337654	-0.518478	-0.344355	0.177206	0.0604377	0.368228	0.354184	-0.565804	0.608133	-0.156209	0.740003	-0.235518	0.127562	glutamate receptor ionotropic, NMDA3A
F10	-0.58939	-0.791665	-0.796736	0.739994	0.539927	0.275416	0.461438	-0.10388	-0.526629	-0.625342	0.333675	-0.474511	0.412151	-0.393828	0.501929	-0.571963	coagulation factor X
Slc19a3	-0.498588	-0.823741	-0.824399	0.73999	0.605422	0.350836	0.34809	-0.0864091	-0.523388	-0.608007	0.434343	-0.554234	0.380873	-0.509719	0.488781	-0.548632	solute carrier family 19, member 3
Ttll6	0.190924	0.475227	0.508574	-0.329951	-0.423037	-0.0434971	-0.144303	0.259302	0.657808	0.66095	-0.414656	0.618006	-0.396416	0.739005	-0.37392	0.0785599	tubulin tyrosine ligase-like family, member 6
Lgmn	-0.484258	-0.82562	-0.825066	0.738781	0.612094	0.363715	0.330197	-0.0800363	-0.515237	-0.598097	0.445638	-0.5597	0.371794	-0.518585	0.483456	-0.546793	legumain
Lrrc7	0.358627	0.52083	0.558943	-0.409326	-0.40235	0.0103049	-0.323526	0.284928	0.70748	0.738163	-0.329992	0.568657	-0.470733	0.636204	-0.438908	0.17067	leucine rich repeat containing 7
Itln1	-0.508758	-0.801526	-0.797645	0.736849	0.574624	0.359779	0.357751	-0.0547332	-0.458425	-0.549004	0.391236	-0.490124	0.348243	-0.421849	0.464654	-0.572917	intelectin 1 (galactofuranose binding)
Pnliprp2	-0.444178	-0.805207	-0.791376	0.736806	0.595455	0.440765	0.271579	0.00237555	-0.372255	-0.458665	0.426101	-0.479136	0.279216	-0.411291	0.423655	-0.587428	pancreatic lipase-related protein 2
Mreg	-0.492389	-0.821995	-0.822845	0.736297	0.606497	0.350657	0.342027	-0.0877304	-0.525271	-0.608569	0.438315	-0.558461	0.380275	-0.517042	0.48755	-0.543222	melanoregulin
Fbp1	-0.477037	-0.825321	-0.824833	0.735992	0.614903	0.365514	0.322484	-0.0808319	-0.517107	-0.598537	0.451689	-0.565556	0.370768	-0.527953	0.482362	-0.541855	fructose bisphosphatase 1
Gpd1	-0.678406	-0.76995	-0.785217	0.735342	0.491228	0.173669	0.57896	-0.158591	-0.59703	-0.704596	0.259579	-0.446913	0.480774	-0.351038	0.538755	-0.566049	glycerol-3-phosphate dehydrogenase 1 (soluble)
Soat2	-0.563774	-0.798628	-0.804425	0.734714	0.558318	0.283992	0.432891	-0.110839	-0.544286	-0.637422	0.364736	-0.507817	0.414207	-0.442927	0.503614	-0.554146	sterol O-acyltransferase 2
Tmem229b	-0.496156	-0.816111	-0.816703	0.733993	0.598835	0.347214	0.347163	-0.085111	-0.517502	-0.601804	0.428297	-0.546959	0.377391	-0.50165	0.484411	-0.545231	transmembrane protein 229B
Chp2	-0.330705	-0.798976	-0.76495	0.733186	0.616781	0.590753	0.119173	0.121201	-0.183665	-0.265142	0.467424	-0.427033	0.137537	-0.348723	0.336512	-0.623818	calcineurin-like EF hand protein 2
Agmo	-0.677454	-0.756175	-0.767742	0.732647	0.474296	0.186703	0.575712	-0.13392	-0.549144	-0.659749	0.236909	-0.407017	0.454016	-0.297084	0.519744	-0.581355	alkylglycerol monooxygenase
Npc1l1	-0.541291	-0.800702	-0.804786	0.731843	0.568111	0.302556	0.405308	-0.101889	-0.532777	-0.623006	0.382008	-0.516654	0.400773	-0.457485	0.495444	-0.549985	NPC1-like 1
Galns	-0.556295	-0.802464	-0.809953	0.731545	0.566955	0.27907	0.426328	-0.122264	-0.565912	-0.656177	0.379327	-0.529546	0.424157	-0.474231	0.509822	-0.541492	galactosamine (N-acetyl)-6-sulfate sulfatase
Mcoln3	-0.645583	-0.775866	-0.789715	0.731051	0.509466	0.19633	0.539611	-0.152603	-0.593439	-0.695833	0.290471	-0.470394	0.46854	-0.386854	0.53178	-0.554987	mucolipin 3
Slc23a1	-0.504673	-0.814155	-0.817415	0.730342	0.595993	0.327771	0.360897	-0.100818	-0.541618	-0.625369	0.425492	-0.555808	0.393969	-0.514281	0.493512	-0.535577	solute carrier family 23 (nucleobase transporters), member 1
Smcp	-0.536745	-0.809819	-0.817239	0.730143	0.582384	0.290497	0.403127	-0.124007	-0.574551	-0.661049	0.403636	-0.553137	0.422769	-0.508421	0.510085	-0.53185	sperm mitochondria-associated cysteine-rich protein
Cps1	-0.638741	-0.763562	-0.772787	0.729176	0.49554	0.217571	0.528205	-0.122766	-0.538357	-0.64341	0.272124	-0.430681	0.435776	-0.333323	0.509532	-0.572049	carbamoyl-phosphate synthetase 1
Slc11a2	-0.214777	0.262351	0.272124	-0.0901526	-0.35959	-0.178803	0.282649	0.10893	0.338028	0.285738	-0.482684	0.538636	-0.109983	0.728637	-0.126821	-0.109425	solute carrier family 11 (proton-coupled divalent metal ion transporters), member 2
Gpr151	-0.589124	-0.784964	-0.793483	0.728547	0.536871	0.251356	0.46788	-0.124287	-0.556907	-0.652805	0.335374	-0.490143	0.430083	-0.418676	0.509821	-0.55124	G protein-coupled receptor 151
Nox4	-0.635958	-0.776258	-0.789895	0.728468	0.51369	0.200962	0.528694	-0.151915	-0.593451	-0.694178	0.298623	-0.477092	0.465678	-0.397488	0.529732	-0.550259	NADPH oxidase 4
Fmo4	-0.559158	-0.799543	-0.808386	0.727857	0.56422	0.268466	0.432168	-0.130062	-0.577004	-0.666734	0.377143	-0.532986	0.431637	-0.479836	0.513256	-0.535116	flavin containing monooxygenase 4
Hgd	-0.460086	-0.815774	-0.81337	0.727328	0.610673	0.376134	0.303418	-0.0687127	-0.493754	-0.573644	0.451562	-0.555248	0.353093	-0.517518	0.468682	-0.538825	homogentisate 1, 2-dioxygenase
Bcl2l15	-0.522751	-0.797866	-0.800054	0.727262	0.571205	0.317809	0.382929	-0.0908945	-0.514939	-0.603227	0.390307	-0.51546	0.385256	-0.458485	0.484882	-0.547834	BCLl2-like 15
Sycp3	-0.599374	-0.769934	-0.775558	0.727224	0.514792	0.255285	0.478356	-0.103742	-0.514089	-0.614517	0.303747	-0.445261	0.409654	-0.356684	0.494612	-0.568819	synaptonemal complex protein 3
Hebp1	-0.478723	-0.8171	-0.81877	0.72666	0.608229	0.347313	0.329503	-0.0929485	-0.532691	-0.612762	0.446952	-0.569233	0.380929	-0.535621	0.485613	-0.528854	heme binding protein 1
Gm10768	-0.473509	-0.808605	-0.806417	0.726494	0.598152	0.365988	0.320103	-0.0682634	-0.487954	-0.570317	0.43307	-0.537738	0.354296	-0.492766	0.468002	-0.543919	predicted gene 10768
5830473C10Rik	-0.611989	-0.78328	-0.796305	0.726388	0.530105	0.216763	0.499943	-0.150525	-0.59717	-0.693738	0.325046	-0.500186	0.460178	-0.431504	0.527352	-0.540693	RIKEN cDNA 5830473C10 gene
Saa1	0.157728	0.371577	0.413886	-0.229293	-0.3435	0.0626077	-0.146203	0.302539	0.678525	0.669199	-0.356856	0.585366	-0.40712	0.725976	-0.346649	-0.0208395	serum amyloid A 1
H60b	-0.500758	-0.779274	-0.771642	0.725973	0.552224	0.370088	0.348764	-0.0290133	-0.405078	-0.497495	0.365634	-0.445756	0.316958	-0.364641	0.44016	-0.581623	histocompatibility 60b
Myrfl	-0.556405	-0.782013	-0.785171	0.725804	0.542342	0.291207	0.424899	-0.0927217	-0.506387	-0.600496	0.347218	-0.476891	0.391551	-0.403567	0.485631	-0.558903	myelin regulatory factor-like
Prap1	-0.681651	-0.749318	-0.763035	0.725134	0.467906	0.16859	0.585133	-0.146016	-0.565159	-0.674876	0.23142	-0.410199	0.465053	-0.303363	0.524043	-0.570368	proline-rich acidic protein 1
Gm11437	-0.160084	0.485837	0.470843	-0.312034	-0.532727	-0.444576	0.313269	-0.0169131	0.241081	0.216941	-0.608435	0.585972	-0.0517843	0.72484	-0.165163	0.123729	predicted gene 11437
Tmem252	-0.424709	-0.800484	-0.787877	0.72453	0.600205	0.437091	0.253282	-0.00571152	-0.385079	-0.466817	0.440895	-0.497447	0.281261	-0.441407	0.422189	-0.567317	transmembrane protein 252
Frzb	0.28976	0.240964	0.29943	-0.152066	-0.175	0.281381	-0.3456	0.376686	0.720058	0.724213	-0.146646	0.438182	-0.480751	0.537139	-0.356081	-0.0640695	frizzled-related protein
8430419L09Rik	-0.49841	-0.805192	-0.807393	0.724049	0.588704	0.330305	0.35463	-0.0934338	-0.525349	-0.608888	0.418904	-0.543396	0.38348	-0.499511	0.484632	-0.534752	RIKEN cDNA 8430419L09 gene
Cndp1	-0.617014	-0.779159	-0.793132	0.72339	0.524867	0.207044	0.507824	-0.155522	-0.602791	-0.699586	0.318753	-0.497798	0.46524	-0.428749	0.529217	-0.5375	carnosine dipeptidase 1 (metallopeptidase M20 family)
Creb3l3	-0.508122	-0.790688	-0.790282	0.722352	0.56766	0.333085	0.36482	-0.0747639	-0.48596	-0.573683	0.388994	-0.501472	0.364826	-0.44173	0.470531	-0.550606	cAMP responsive element binding protein 3-like 3
Sh3tc2	-0.680855	-0.740185	-0.752227	0.721779	0.45753	0.17279	0.583957	-0.134474	-0.541389	-0.652447	0.218443	-0.389097	0.451865	-0.27541	0.513948	-0.57622	SH3 domain and tetratricopeptide repeats 2
Dnajb7	-0.216367	0.119036	0.148053	0.0472943	-0.237846	0.0220345	0.221464	0.208401	0.427946	0.361224	-0.381546	0.504123	-0.173174	0.721597	-0.118575	-0.256219	DnaJ (Hsp40) homolog, subfamily B, member 7
2010106E10Rik	-0.53819	-0.784684	-0.788029	0.721106	0.552835	0.297773	0.404657	-0.0953273	-0.513879	-0.604322	0.366112	-0.495745	0.390282	-0.43212	0.484631	-0.547339	RIKEN cDNA 2010106E10 gene
Pipox	-0.751141	-0.702806	-0.714135	0.721098	0.390281	0.130392	0.668553	-0.120776	-0.492341	-0.617868	0.117255	-0.285252	0.447381	-0.128019	0.504469	-0.61286	pipecolic acid oxidase
Mfsd7c	-0.528672	-0.793677	-0.79858	0.721088	0.567294	0.297544	0.394433	-0.10674	-0.538375	-0.625605	0.387513	-0.524125	0.40086	-0.471782	0.492616	-0.535658	major facilitator superfamily domain containing 7C
Hnf4aos	-0.500262	-0.804937	-0.808991	0.7209	0.589531	0.318829	0.359469	-0.104734	-0.54372	-0.626087	0.421598	-0.554051	0.39464	-0.514942	0.490843	-0.525843	hepatic nuclear factor 4 alpha, opposite strand
Dnase1	-0.534301	-0.79121	-0.796332	0.72086	0.562707	0.292877	0.401495	-0.107427	-0.537672	-0.625826	0.38064	-0.518273	0.402318	-0.463415	0.49302	-0.537252	deoxyribonuclease I
Slc26a6	-0.497071	-0.800694	-0.804015	0.718294	0.585943	0.321441	0.355912	-0.0998206	-0.533697	-0.61611	0.418104	-0.546802	0.38827	-0.505969	0.485848	-0.526561	solute carrier family 26, member 6
Muc1	0.231531	0.26681	0.32208	-0.156438	-0.221851	0.227582	-0.271106	0.36394	0.718179	0.713534	-0.215817	0.492921	-0.460374	0.615142	-0.34906	-0.07551	mucin 1, transmembrane
Slc9a3	0.448287	0.475114	0.514715	-0.405161	-0.320913	0.0770164	-0.434538	0.282538	0.670879	0.718018	-0.208861	0.454535	-0.479825	0.474357	-0.435605	0.205057	solute carrier family 9 (sodium/hydrogen exchanger), member 3
Gm10872	-0.514504	-0.756026	-0.747191	0.716844	0.522245	0.357925	0.367538	-0.0175924	-0.37272	-0.46904	0.326573	-0.39998	0.304267	-0.303463	0.426973	-0.589847	predicted gene 10872
Npy1r	0.396147	0.440614	0.482706	-0.358652	-0.311235	0.0960303	-0.389588	0.296345	0.680847	0.716394	-0.223705	0.473146	-0.473047	0.517204	-0.418321	0.14904	neuropeptide Y receptor Y1
Tmem51	-0.647381	-0.751272	-0.764336	0.716116	0.483602	0.184818	0.546289	-0.144295	-0.5667	-0.670387	0.261291	-0.435401	0.455679	-0.343029	0.517371	-0.553124	transmembrane protein 51
Sema7a	-0.473612	-0.807425	-0.810367	0.715736	0.602088	0.335554	0.328131	-0.0997918	-0.539465	-0.617629	0.444355	-0.570709	0.384126	-0.541207	0.484162	-0.515978	sema domain, immunoglobulin domain (Ig), and GPI membrane anchor, (semaphorin) 7A
Mogat2	-0.533093	-0.795838	-0.805496	0.714845	0.572341	0.269964	0.405817	-0.136149	-0.587698	-0.671823	0.39766	-0.554979	0.430426	-0.51569	0.509896	-0.513408	monoacylglycerol O-acyltransferase 2
Cd177	0.157706	0.381287	0.421088	-0.240903	-0.350595	0.0419939	-0.140124	0.288365	0.660151	0.652773	-0.360859	0.579728	-0.395718	0.71483	-0.34326	-0.00447989	CD177 antigen
Acox2	-0.538079	-0.79433	-0.804505	0.714487	0.56927	0.264394	0.412389	-0.138839	-0.590871	-0.67554	0.393071	-0.552735	0.43385	-0.512362	0.511638	-0.513282	acyl-Coenzyme A oxidase 2, branched chain
Cfi	-0.544785	-0.75729	-0.75551	0.714295	0.517831	0.308019	0.410783	-0.0595386	-0.439766	-0.536033	0.319222	-0.424597	0.351749	-0.335909	0.455462	-0.571039	complement component factor i
Rnf208	-0.548327	-0.781265	-0.78902	0.713605	0.549612	0.266814	0.423099	-0.121496	-0.554373	-0.643156	0.364667	-0.5133	0.416902	-0.457726	0.498947	-0.528877	ring finger protein 208
Krt84	-0.159376	0.361519	0.362949	-0.194039	-0.425973	-0.271234	0.258317	0.0675847	0.315919	0.279882	-0.51825	0.552565	-0.105392	0.713459	-0.157468	-0.000855962	keratin 84
Slc38a3	-0.437146	-0.802287	-0.798235	0.713376	0.605335	0.384698	0.279154	-0.0580634	-0.471366	-0.5484	0.453117	-0.546975	0.334534	-0.511848	0.452966	-0.529471	solute carrier family 38, member 3
Slc6a3	-0.465379	-0.766872	-0.755122	0.713349	0.550716	0.397684	0.306988	-0.00399815	-0.360723	-0.449933	0.37294	-0.432091	0.281975	-0.352045	0.41493	-0.578157	solute carrier family 6 (neurotransmitter transporter, dopamine), member 3
Ros1	-0.529915	-0.796389	-0.807111	0.712078	0.57529	0.265198	0.4038	-0.142989	-0.59961	-0.682242	0.40358	-0.565286	0.436312	-0.530884	0.513126	-0.505852	Ros1 proto-oncogene
Lce6a	-0.452864	-0.780706	-0.772832	0.711164	0.573548	0.388073	0.295786	-0.0305757	-0.413115	-0.496567	0.407671	-0.483982	0.307356	-0.424852	0.432382	-0.553528	late cornified envelope 6A
Naaladl1	-0.628674	-0.741422	-0.75027	0.71112	0.477504	0.209129	0.521953	-0.118021	-0.519957	-0.62367	0.256702	-0.410712	0.424024	-0.311884	0.495757	-0.561319	N-acetylated alpha-linked acidic dipeptidase-like 1
Gcnt1	0.10237	0.351547	0.387894	-0.208169	-0.341005	0.0226047	-0.0817026	0.266287	0.613575	0.598841	-0.368816	0.566494	-0.355001	0.710116	-0.308432	-0.0290434	glucosaminyl (N-acetyl) transferase 1, core 2
Zfp750	0.0780557	0.465379	0.482459	-0.316389	-0.444472	-0.168304	0.000733481	0.164216	0.506529	0.501657	-0.461333	0.587609	-0.276728	0.709126	-0.297894	0.0930872	zinc finger protein 750
Proz	-0.779151	-0.676836	-0.690228	0.708576	0.354885	0.0929632	0.708408	-0.128312	-0.488509	-0.618001	0.0711247	-0.246875	0.455569	-0.0770012	0.502879	-0.611557	protein Z, vitamin K-dependent plasma glycoprotein
Cst6	-0.643281	-0.746168	-0.760593	0.708534	0.481645	0.175086	0.545059	-0.152252	-0.577599	-0.679442	0.262822	-0.441928	0.461176	-0.354504	0.51863	-0.541738	cystatin E/M
Hyal5	-0.479784	-0.796187	-0.800168	0.70801	0.589421	0.320456	0.339103	-0.104316	-0.540479	-0.619102	0.429862	-0.559831	0.387456	-0.528094	0.482997	-0.510919	hyaluronoglucosaminidase 5
Gpr50	-0.562174	-0.778454	-0.791154	0.706743	0.545966	0.231922	0.446243	-0.150838	-0.600067	-0.687448	0.361988	-0.532191	0.447563	-0.484718	0.515907	-0.510011	G-protein-coupled receptor 50
Prdm1	-0.495012	-0.798753	-0.807017	0.706639	0.589847	0.292327	0.361481	-0.13021	-0.58314	-0.661106	0.429988	-0.579358	0.416332	-0.554254	0.500671	-0.498067	PR domain containing 1, with ZNF domain
Prlr	-0.634478	-0.760174	-0.779402	0.705929	0.504017	0.15901	0.539247	-0.184357	-0.638857	-0.734885	0.296823	-0.497274	0.492749	-0.43192	0.539785	-0.514474	prolactin receptor
Mep1b	-0.500311	-0.786982	-0.792388	0.705824	0.573112	0.299709	0.36583	-0.110638	-0.544117	-0.625597	0.406112	-0.542426	0.396363	-0.503384	0.486398	-0.513317	meprin 1 beta
Apoc3	-0.453936	-0.796681	-0.798026	0.704696	0.598141	0.344473	0.306851	-0.0896401	-0.519009	-0.594864	0.4461	-0.563334	0.367417	-0.535688	0.470493	-0.509183	apolipoprotein C-III
Insl5	0.161482	0.249413	0.303132	-0.123576	-0.232566	0.206608	-0.196503	0.356171	0.703147	0.686616	-0.253985	0.518377	-0.432492	0.664649	-0.32416	-0.115864	insulin-like 5
Sugct	-0.694362	-0.720978	-0.738377	0.702622	0.438227	0.12533	0.611263	-0.164138	-0.579101	-0.688554	0.199928	-0.392151	0.479175	-0.284271	0.524099	-0.550121	succinyl-CoA glutarate-CoA transferase
Sertm1	-0.579438	-0.720743	-0.718067	0.702438	0.466213	0.278867	0.456017	-0.0469594	-0.396503	-0.500574	0.249061	-0.348911	0.340029	-0.232974	0.440074	-0.586717	serine rich and transmembrane domain containing 1
Lyz1	-0.412992	-0.791792	-0.785825	0.701604	0.6032	0.397075	0.252453	-0.0462529	-0.448738	-0.522866	0.458191	-0.541332	0.315231	-0.509236	0.437665	-0.521671	lysozyme 1
B3gnt5	0.165445	0.282472	0.333658	-0.152798	-0.261047	0.172477	-0.189151	0.344788	0.70117	0.687082	-0.27891	0.536255	-0.429796	0.680372	-0.332855	-0.0900403	UDP-GlcNAc:betaGal beta-1,3-N-acetylglucosaminyltransferase 5
Abcg8	-0.457998	-0.789288	-0.790704	0.700803	0.589193	0.338079	0.313159	-0.0888344	-0.513423	-0.590085	0.435061	-0.552072	0.366002	-0.521071	0.467731	-0.509155	ATP-binding cassette, sub-family G (WHITE), member 8
Fut9	0.181568	0.149977	0.211115	-0.0469462	-0.133231	0.318597	-0.253255	0.387268	0.70075	0.683148	-0.151037	0.437739	-0.445225	0.574906	-0.302503	-0.172537	fucosyltransferase 9
Acsm3	0.234737	0.498787	0.530484	-0.364402	-0.426245	-0.0535012	-0.184031	0.249696	0.649901	0.662486	-0.397595	0.599091	-0.40283	0.699857	-0.387207	0.12165	acyl-CoA synthetase medium-chain family member 3
Pla2g12b	-0.5866	-0.754444	-0.766393	0.699833	0.511194	0.213165	0.477531	-0.141472	-0.56966	-0.662619	0.31407	-0.480054	0.439208	-0.413404	0.505535	-0.522221	phospholipase A2, group XIIB
Slc7a15	-0.589791	-0.729304	-0.733311	0.698907	0.477026	0.242228	0.475211	-0.0887906	-0.469123	-0.569552	0.265538	-0.395322	0.384249	-0.297043	0.467748	-0.559649	solute carrier family 7 (cationic amino acid transporter, y+ system), member 15
Abo	0.11584	0.368738	0.403237	-0.228272	-0.350483	0.0055292	-0.0895442	0.25641	0.604882	0.594034	-0.370675	0.563134	-0.352543	0.698666	-0.313058	-0.00565254	ABO blood group (transferase A, alpha 1-3-N-acetylgalactosaminyltransferase, transferase B, alpha 1-3-galactosyltransferase)
Gata5	-0.43746	-0.794439	-0.79556	0.697975	0.602632	0.349751	0.289071	-0.0889393	-0.518301	-0.591221	0.457359	-0.572399	0.362336	-0.551265	0.46601	-0.499471	GATA binding protein 5
G6pc	-0.444279	-0.796214	-0.799281	0.697742	0.603469	0.337387	0.298984	-0.100792	-0.538156	-0.610751	0.458137	-0.582049	0.375649	-0.564113	0.474324	-0.49375	glucose-6-phosphatase, catalytic
Sval1	0.204246	0.378631	0.423055	-0.245884	-0.333025	0.085632	-0.198434	0.313783	0.696224	0.693952	-0.329472	0.570559	-0.430456	0.697512	-0.364499	-0.00120585	seminal vesicle antigen-like 1
Ffar2	-0.15676	0.280501	0.291931	-0.119243	-0.354789	-0.161632	0.221202	0.118173	0.357074	0.314275	-0.455897	0.524353	-0.136571	0.696428	-0.150504	-0.0769107	free fatty acid receptor 2
AI427809	-0.465812	-0.784366	-0.787784	0.696151	0.583047	0.320857	0.325843	-0.100061	-0.528653	-0.605216	0.428124	-0.553601	0.377493	-0.523987	0.473082	-0.501787	expressed sequence AI427809
Slc6a19os	-0.479459	-0.768437	-0.769319	0.694661	0.559009	0.321032	0.340777	-0.081409	-0.488164	-0.56962	0.393522	-0.507383	0.359481	-0.459971	0.459146	-0.519282	solute carrier family 6 (neurotransmitter transporter), member 19, opposite strand
Slc6a19	-0.462013	-0.78519	-0.789327	0.694034	0.586181	0.318462	0.322569	-0.104843	-0.537364	-0.612598	0.434015	-0.562402	0.381328	-0.536965	0.475222	-0.495787	solute carrier family 6 (neurotransmitter transporter), member 19
Ccl25	-0.51674	-0.766769	-0.773939	0.693944	0.547981	0.271422	0.391222	-0.117801	-0.543809	-0.627218	0.37521	-0.517902	0.402694	-0.472021	0.484813	-0.508105	chemokine (C-C motif) ligand 25
Prr5l	-0.535061	-0.777386	-0.792736	0.691638	0.558976	0.224813	0.420848	-0.168683	-0.631683	-0.711712	0.39067	-0.57036	0.457889	-0.543482	0.519661	-0.478532	proline rich 5 like
Homer2	-0.264046	0.134305	0.151921	0.0307304	-0.261571	-0.0690841	0.294118	0.142901	0.332281	0.265673	-0.410442	0.483257	-0.1027	0.691419	-0.0812846	-0.219966	homer homolog 2 (Drosophila)
Far2	-0.609313	-0.712023	-0.717438	0.690805	0.453137	0.216827	0.502748	-0.0939721	-0.466762	-0.569969	0.23417	-0.369319	0.390067	-0.262324	0.466948	-0.55914	fatty acyl CoA reductase 2
Slc1a1	-0.538145	-0.692163	-0.678772	0.689399	0.44458	0.336361	0.401844	0.0206573	-0.273848	-0.379222	0.228327	-0.27711	0.259487	-0.141045	0.384404	-0.610384	solute carrier family 1 (neuronal/epithelial high affinity glutamate transporter, system Xag), member 1
Nxpe2	0.237743	0.348007	0.39403	-0.232894	-0.290253	0.125111	-0.244703	0.317499	0.683109	0.686288	-0.272626	0.519347	-0.435291	0.628614	-0.359985	0.00203555	neurexophilin and PC-esterase domain family, member 2
Fam83c	-0.00817883	0.207608	0.247438	-0.0639081	-0.248681	0.0970414	-0.000663758	0.274822	0.563502	0.526537	-0.321883	0.512471	-0.305405	0.685903	-0.230992	-0.158898	family with sequence similarity 83, member C
Abcc2	-0.43656	-0.777272	-0.778487	0.68557	0.58613	0.338711	0.292336	-0.0872347	-0.50662	-0.5795	0.44042	-0.553999	0.35675	-0.529683	0.457699	-0.493368	ATP-binding cassette, sub-family C (CFTR/MRP), member 2
B3galt5	0.397571	0.431085	0.470474	-0.357775	-0.298503	0.086865	-0.389401	0.278267	0.645844	0.684009	-0.205882	0.442924	-0.454068	0.47584	-0.405037	0.1617	UDP-Gal:betaGlcNAc beta 1,3-galactosyltransferase, polypeptide 5
Btnl2	-0.611207	-0.732209	-0.74868	0.683966	0.48339	0.164983	0.516437	-0.164912	-0.594409	-0.688608	0.280808	-0.465182	0.462565	-0.395895	0.513259	-0.506637	butyrophilin-like 2
Gpx3	-0.421828	-0.781813	-0.782994	0.683783	0.596784	0.346588	0.275119	-0.0885228	-0.512565	-0.582605	0.457735	-0.570744	0.355462	-0.554244	0.457462	-0.485711	glutathione peroxidase 3
3110057O12Rik	-0.581574	-0.729824	-0.740753	0.683016	0.487941	0.205225	0.476418	-0.132122	-0.541855	-0.634996	0.290149	-0.448906	0.423723	-0.375889	0.489254	-0.517363	RIKEN cDNA 3110057O12 gene
Aoah	-0.466811	-0.779274	-0.789778	0.67918	0.584698	0.276368	0.338694	-0.143081	-0.597039	-0.668009	0.439354	-0.594469	0.41764	-0.585034	0.493828	-0.462717	acyloxyacyl hydrolase
Arnt2	-0.611119	-0.735151	-0.755448	0.678541	0.490173	0.144745	0.521329	-0.188953	-0.635707	-0.726696	0.29336	-0.494296	0.48611	-0.437488	0.527169	-0.48682	aryl hydrocarbon receptor nuclear translocator 2
Gm9926	-0.695145	-0.701533	-0.725211	0.677179	0.424969	0.0765437	0.626113	-0.20024	-0.628584	-0.733243	0.194363	-0.411278	0.509541	-0.317947	0.535101	-0.511046	predicted gene 9926
Sytl3	-0.72873	-0.627286	-0.630513	0.67681	0.316907	0.137089	0.650104	-0.0617764	-0.357605	-0.48646	0.037663	-0.161917	0.369308	0.0268794	0.437183	-0.620426	synaptotagmin-like 3
Npy4r	0.367844	0.583496	0.610032	-0.47847	-0.448826	-0.093004	-0.301367	0.221387	0.634175	0.675406	-0.359126	0.55574	-0.426016	0.597558	-0.433573	0.257211	neuropeptide Y receptor Y4
Il18r1	-0.466661	-0.751882	-0.755482	0.673535	0.55075	0.299103	0.334812	-0.0967106	-0.506092	-0.583064	0.393889	-0.516777	0.367411	-0.479963	0.457779	-0.491803	interleukin 18 receptor 1
Mamdc4	-0.438061	-0.762983	-0.766353	0.671971	0.573529	0.31678	0.300598	-0.0985099	-0.517667	-0.589231	0.42949	-0.550815	0.36474	-0.529188	0.457912	-0.478494	MAM domain containing 4
Slc13a1	-0.303487	0.265073	0.257115	-0.0963712	-0.381821	-0.312063	0.406502	0.00506855	0.176417	0.12178	-0.518152	0.493609	0.00957806	0.671172	-0.0561091	-0.0682752	solute carrier family 13 (sodium/sulfate symporters), member 1
Cyp2d12	-0.086483	0.205944	0.234367	-0.0583264	-0.26854	0.00649388	0.101377	0.208799	0.461154	0.418667	-0.359366	0.496504	-0.223445	0.671088	-0.180398	-0.14664	cytochrome P450, family 2, subfamily d, polypeptide 12
Angptl7	0.24566	0.242542	0.295143	-0.149582	-0.189232	0.232033	-0.288361	0.343296	0.670001	0.670554	-0.171758	0.435829	-0.438758	0.537725	-0.33065	-0.0594396	angiopoietin-like 7
Mir215	-0.640655	-0.360373	-0.397849	0.395001	0.124384	-0.199875	0.668789	-0.242286	-0.525587	-0.612622	-0.0815062	-0.154854	0.462206	-0.0521418	0.40296	-0.302621	microRNA 215
Cpn1	-0.615194	-0.708814	-0.72557	0.668526	0.458864	0.147322	0.526809	-0.163247	-0.579065	-0.674076	0.253632	-0.437	0.456821	-0.361421	0.503282	-0.50072	carboxypeptidase N, polypeptide 1
Best2	0.550322	0.397071	0.437387	-0.384262	-0.201529	0.163635	-0.565639	0.270229	0.599806	0.666796	-0.0414142	0.288171	-0.475351	0.244773	-0.415815	0.241833	bestrophin 2
Cyp2c68	-0.730669	-0.500594	-0.493159	0.610245	0.18012	0.118431	0.66667	0.0214557	-0.153722	-0.293294	-0.122617	0.0568691	0.262758	0.308092	0.340213	-0.641934	cytochrome P450, family 2, subfamily c, polypeptide 68
Rnf212	0.0396856	0.497085	0.500231	-0.352456	-0.477991	-0.281366	0.0709323	0.0847344	0.395399	0.39431	-0.493184	0.56122	-0.198725	0.664995	-0.261946	0.153629	ring finger protein 212
Nkx3-2	0.00606072	0.286629	0.315032	-0.14582	-0.309367	-0.0140355	0.0197007	0.214137	0.502954	0.477172	-0.364166	0.51537	-0.268177	0.664892	-0.235026	-0.0652405	NK3 homeobox 2
Agxt2	-0.431948	-0.738203	-0.73578	0.663954	0.545788	0.336691	0.291235	-0.0597123	-0.441191	-0.51667	0.394606	-0.488334	0.320883	-0.446125	0.425815	-0.498647	alanine-glyoxylate aminotransferase 2
Abcg5	-0.417931	-0.749486	-0.748859	0.663532	0.564644	0.337991	0.27591	-0.0731839	-0.470728	-0.54191	0.422851	-0.52454	0.332853	-0.496973	0.434987	-0.483546	ATP-binding cassette, sub-family G (WHITE), member 5
Kcnip4	0.296647	0.505215	0.536328	-0.391036	-0.405967	-0.0406409	-0.249198	0.243264	0.636533	0.661345	-0.349706	0.553187	-0.412841	0.624652	-0.398424	0.165232	Kv channel interacting protein 4
Cbr3	0.661187	0.289555	0.317925	-0.370517	-0.0365854	0.198488	-0.694594	0.175164	0.375649	0.474984	0.195532	-0.00405391	-0.387637	-0.160438	-0.341625	0.343712	carbonyl reductase 3
Dnah7a	-0.310403	0.0132029	0.0386781	0.145832	-0.169208	0.0373059	0.30405	0.177734	0.331294	0.250828	-0.342995	0.433641	-0.0984467	0.660221	-0.0396902	-0.326734	dynein, axonemal, heavy chain 7A
Afp	-0.400174	-0.727573	-0.718286	0.659123	0.541762	0.38009	0.248886	-0.0177628	-0.369402	-0.444606	0.393921	-0.455418	0.270999	-0.404547	0.393088	-0.512745	alpha fetoprotein
Gna14	0.201446	0.404778	0.441219	-0.278604	-0.352051	0.0221301	-0.177246	0.268196	0.634748	0.638208	-0.33959	0.54933	-0.392027	0.658959	-0.35093	0.0477576	guanine nucleotide binding protein, alpha 14
Penk	0.193671	0.441621	0.47186	-0.313597	-0.385533	-0.0394356	-0.150717	0.23536	0.600425	0.607068	-0.369535	0.556313	-0.366908	0.658846	-0.347643	0.087165	preproenkephalin
Hkdc1	-0.465151	-0.733973	-0.738579	0.658633	0.534685	0.282522	0.338946	-0.100577	-0.503297	-0.57937	0.37894	-0.504128	0.36683	-0.467056	0.451978	-0.480184	hexokinase domain containing 1
Lgals2	-0.418798	-0.746477	-0.74773	0.658083	0.563189	0.324949	0.280372	-0.0843352	-0.487514	-0.557347	0.423581	-0.532996	0.343036	-0.510125	0.439769	-0.473069	lectin, galactose-binding, soluble 2
Gpr110	0.158813	0.180094	0.234349	-0.0735041	-0.165682	0.252419	-0.210973	0.350207	0.657404	0.640767	-0.185145	0.444368	-0.411042	0.577828	-0.291271	-0.14076	G protein-coupled receptor 110
Gprc5a	0.656933	0.340817	0.364826	-0.413137	-0.0846905	0.139655	-0.671199	0.155457	0.370208	0.471702	0.149016	0.0290561	-0.379021	-0.127137	-0.352023	0.379616	G protein-coupled receptor, family C, group 5, member A
Rdh16	-0.0633312	0.360598	0.368672	-0.213117	-0.391316	-0.200791	0.143383	0.102764	0.364173	0.341009	-0.451122	0.519457	-0.161603	0.655655	-0.194106	0.0228568	retinol dehydrogenase 16
Aqp4	0.13026	0.295091	0.337407	-0.166845	-0.279433	0.10175	-0.134534	0.293818	0.626922	0.613278	-0.300525	0.51935	-0.375572	0.655499	-0.304516	-0.0604318	aquaporin 4
Plet1	0.125325	0.511317	0.522457	-0.375892	-0.46405	-0.21605	-0.0310295	0.130943	0.470815	0.479312	-0.45415	0.562901	-0.266282	0.654438	-0.308793	0.168028	placenta expressed transcript 1
Steap4	-0.129619	0.341732	0.343684	-0.189401	-0.39441	-0.246034	0.220329	0.066332	0.300606	0.270064	-0.473293	0.509565	-0.106964	0.653658	-0.154184	0.00905571	STEAP family member 4
Ugt2a3	-0.513771	-0.695352	-0.697246	0.653615	0.473319	0.257994	0.397216	-0.0756571	-0.437174	-0.525242	0.290152	-0.402732	0.346217	-0.325818	0.431889	-0.513745	UDP glucuronosyltransferase 2 family, polypeptide A3
Rdh7	-0.493137	-0.721889	-0.729741	0.653441	0.514218	0.246989	0.377213	-0.117317	-0.521928	-0.600814	0.350251	-0.489681	0.386819	-0.446769	0.461096	-0.476559	retinol dehydrogenase 7
Fga	-0.399071	-0.740347	-0.738704	0.652753	0.562524	0.344292	0.256	-0.0667936	-0.457249	-0.525779	0.427003	-0.522261	0.320275	-0.498321	0.424136	-0.474596	fibrinogen alpha chain
Zdhhc19	-0.663394	-0.655339	-0.669547	0.652733	0.383151	0.112641	0.588421	-0.137346	-0.503616	-0.610589	0.150083	-0.319955	0.43193	-0.201871	0.476331	-0.528773	zinc finger, DHHC domain containing 19
Ceacam2	-0.701272	-0.619747	-0.642938	0.623431	0.341029	0.0259291	0.651643	-0.18573	-0.561344	-0.668574	0.102423	-0.309048	0.479316	-0.192815	0.494136	-0.493487	carcinoembryonic antigen-related cell adhesion molecule 2
Trim6	0.116059	0.222206	0.271941	-0.0969993	-0.220778	0.18581	-0.147509	0.330573	0.651095	0.629508	-0.254773	0.496596	-0.391331	0.645693	-0.290449	-0.130656	tripartite motif-containing 6
Mfi2	-0.385593	-0.746797	-0.746877	0.649304	0.5763	0.342808	0.242308	-0.0791153	-0.482313	-0.546768	0.449552	-0.551981	0.330223	-0.541105	0.430767	-0.458814	antigen p97 (melanoma associated) identified by monoclonal antibodies 133.2 and 96.5
Scnn1b	0.516675	0.557749	0.583342	-0.512998	-0.359802	-0.0335194	-0.468569	0.203163	0.575989	0.646738	-0.202073	0.401089	-0.438457	0.364549	-0.441709	0.347405	sodium channel, nonvoltage-gated 1 beta
Slc6a20a	-0.654514	-0.653197	-0.669666	0.643833	0.387037	0.101132	0.582605	-0.151554	-0.526866	-0.630303	0.161027	-0.339739	0.442896	-0.23228	0.481218	-0.510426	solute carrier family 6 (neurotransmitter transporter), member 20A
Gm766	-0.398841	-0.725019	-0.72289	0.642981	0.546976	0.337543	0.258692	-0.0617144	-0.440881	-0.509955	0.409985	-0.50155	0.312032	-0.472746	0.414948	-0.472578	predicted gene 766
Npl	-0.385057	-0.743568	-0.745695	0.642898	0.575386	0.329114	0.245542	-0.0913595	-0.500929	-0.563631	0.451669	-0.562429	0.341065	-0.557374	0.435764	-0.446491	N-acetylneuraminate pyruvate lyase
Tnip3	0.255824	0.241529	0.291261	-0.15791	-0.181076	0.219414	-0.295428	0.324827	0.637933	0.642807	-0.15492	0.407315	-0.423347	0.4954	-0.32243	-0.0379422	TNFAIP3 interacting protein 3
Cyp2f2	0.146644	0.219061	0.268795	-0.105211	-0.204798	0.197796	-0.181642	0.328308	0.642704	0.626998	-0.225214	0.468572	-0.395767	0.602645	-0.293806	-0.112527	cytochrome P450, family 2, subfamily f, polypeptide 2
Pla2g2f	0.065192	0.125992	0.180899	-0.00286779	-0.152228	0.259541	-0.122702	0.352463	0.642127	0.607733	-0.210609	0.461184	-0.379095	0.628182	-0.251652	-0.218443	phospholipase A2, group IIF
Fam155a	0.232663	0.404017	0.440953	-0.28772	-0.33866	0.0356947	-0.212237	0.269285	0.633085	0.642108	-0.313199	0.526874	-0.400333	0.623251	-0.357184	0.0643026	family with sequence similarity 155, member A
AI747448	-0.354861	-0.73223	-0.725653	0.641692	0.568149	0.382196	0.202346	-0.0378433	-0.409489	-0.473746	0.444364	-0.515089	0.280373	-0.494807	0.396938	-0.471292	expressed sequence AI747448
Grp	0.254819	0.475322	0.506549	-0.355849	-0.39412	-0.0348853	-0.210866	0.242399	0.623626	0.64072	-0.354667	0.552931	-0.395533	0.637538	-0.377322	0.129801	gastrin releasing peptide
Clvs2	0.318806	0.25071	0.299542	-0.187433	-0.162753	0.229069	-0.360636	0.316755	0.623183	0.640716	-0.108211	0.361605	-0.43265	0.41954	-0.334149	0.00881667	clavesin 2
Car4	0.278994	0.208957	0.26096	-0.138754	-0.141398	0.260614	-0.33189	0.333041	0.632255	0.640078	-0.106558	0.366602	-0.429587	0.443455	-0.317484	-0.0453202	carbonic anhydrase 4
Mmp7	-0.406863	-0.670784	-0.652425	0.639609	0.473692	0.394637	0.256277	0.0464145	-0.23301	-0.317671	0.306529	-0.323913	0.199004	-0.229127	0.336562	-0.549153	matrix metallopeptidase 7
Aqp7	-0.567958	-0.701564	-0.722449	0.639415	0.475711	0.134364	0.48313	-0.190592	-0.625146	-0.707817	0.29677	-0.494032	0.470066	-0.451611	0.505575	-0.446921	aquaporin 7
Scnn1g	0.450103	0.376003	0.414864	-0.338412	-0.221403	0.13565	-0.459131	0.264364	0.588971	0.638278	-0.101895	0.334119	-0.441299	0.328351	-0.384572	0.181092	sodium channel, nonvoltage-gated 1 gamma
Rarres1	-0.44891	-0.728462	-0.738834	0.638079	0.541853	0.251044	0.331116	-0.136418	-0.561288	-0.629568	0.401297	-0.549416	0.395936	-0.536433	0.465446	-0.43737	retinoic acid receptor responder (tazarotene induced) 1
Ifit3	-0.631131	-0.433111	-0.467686	0.447901	0.197407	-0.134251	0.636674	-0.234836	-0.552129	-0.63885	-0.00443014	-0.226663	0.468709	-0.135966	0.427869	-0.333676	interferon-induced protein with tetratricopeptide repeats 3
Edn2	-0.424173	0.0565107	0.0587066	0.109164	-0.236551	-0.161759	0.473222	0.0466145	0.148234	0.0647177	-0.428772	0.418071	0.044214	0.636062	0.0331093	-0.259363	endothelin 2
Hoxb13	0.11586	0.172258	0.224167	-0.0580306	-0.173652	0.229716	-0.162476	0.337214	0.636054	0.613246	-0.208082	0.453881	-0.386716	0.598439	-0.272854	-0.157156	homeobox B13
Olfm4	-0.345015	-0.743471	-0.74227	0.635698	0.5888	0.361411	0.196908	-0.0731755	-0.474744	-0.532547	0.47778	-0.571932	0.314171	-0.575344	0.41843	-0.439477	olfactomedin 4
Anpep	-0.42958	-0.727265	-0.736869	0.632174	0.548032	0.261062	0.309162	-0.132667	-0.556359	-0.621596	0.414761	-0.558307	0.387495	-0.551732	0.459246	-0.429124	alanyl (membrane) aminopeptidase
B3gnt6	0.248337	0.532638	0.554275	-0.412081	-0.443905	-0.128484	-0.17581	0.191344	0.569723	0.592792	-0.396575	0.55971	-0.357817	0.630834	-0.373303	0.194285	UDP-GlcNAc:betaGal beta-1,3-N-acetylglucosaminyltransferase 6 (core 3 synthase)
Fgb	-0.327853	-0.730409	-0.724284	0.63037	0.578166	0.387278	0.173978	-0.0420087	-0.418082	-0.476829	0.46677	-0.537576	0.277517	-0.530908	0.393177	-0.451499	fibrinogen beta chain
Cckar	0.112259	0.288367	0.326271	-0.164641	-0.275932	0.0745713	-0.109929	0.266716	0.580369	0.56701	-0.298115	0.496377	-0.343976	0.625844	-0.283918	-0.0498224	cholecystokinin A receptor
Pcdh8	-0.391594	-0.689795	-0.682834	0.62546	0.510348	0.345704	0.25202	-0.0274992	-0.366648	-0.438756	0.36752	-0.434404	0.269995	-0.386139	0.380647	-0.48378	protocadherin 8
Cyp2j13	-0.443819	-0.709969	-0.719485	0.625175	0.52485	0.246031	0.328711	-0.128918	-0.539744	-0.607984	0.384238	-0.526465	0.383537	-0.50904	0.452712	-0.433387	cytochrome P450, family 2, subfamily j, polypeptide 13
Hoxa13	0.20375	0.286663	0.330731	-0.182562	-0.241935	0.141236	-0.219366	0.299091	0.624027	0.623077	-0.2329	0.462778	-0.396259	0.568024	-0.317871	-0.0265837	homeobox A13
Nek5	-0.504749	-0.699868	-0.717821	0.622461	0.497688	0.170948	0.410183	-0.176027	-0.606389	-0.679427	0.342082	-0.522836	0.440758	-0.500579	0.485023	-0.422872	NIMA (never in mitosis gene a)-related expressed kinase 5
Fgf15	-0.408278	-0.719146	-0.728497	0.619789	0.548713	0.264392	0.287478	-0.131276	-0.55192	-0.613395	0.423951	-0.564267	0.379325	-0.565041	0.450993	-0.414837	fibroblast growth factor 15
Atp12a	0.114907	0.190071	0.23893	-0.0760023	-0.188608	0.200573	-0.152636	0.320854	0.618382	0.59769	-0.220023	0.454675	-0.374777	0.594332	-0.271548	-0.13608	ATPase, H+/K+ transporting, nongastric, alpha polypeptide
Ang4	0.0156238	0.117559	0.165905	0.00707523	-0.158165	0.210687	-0.0608582	0.313751	0.578585	0.54024	-0.228248	0.447023	-0.32854	0.615113	-0.218139	-0.216415	angiogenin, ribonuclease A family, member 4
Cd200r2	0.0587329	0.519631	0.516936	-0.385933	-0.486413	-0.323061	0.064225	0.0505895	0.34882	0.355912	-0.48604	0.532794	-0.175623	0.614802	-0.257096	0.203586	Cd200 receptor 2
Habp2	-0.343124	-0.731963	-0.737191	0.614567	0.584664	0.317629	0.207163	-0.111439	-0.532204	-0.584481	0.483174	-0.603322	0.347695	-0.624792	0.433406	-0.400263	hyaluronic acid binding protein 2
Apoa4	-0.338274	-0.716732	-0.715696	0.614523	0.565361	0.345851	0.196194	-0.0709584	-0.457799	-0.514504	0.456029	-0.547659	0.304617	-0.548673	0.40469	-0.426542	apolipoprotein A-IV
Akr1c18	-0.192373	0.438711	0.414727	-0.285828	-0.490695	-0.477497	0.350614	-0.0769442	0.120414	0.0981021	-0.56482	0.497218	0.0234285	0.612846	-0.107407	0.138266	aldo-keto reductase family 1, member C18
Ndst4	0.0748429	0.295145	0.325766	-0.170792	-0.291072	0.0159551	-0.0566341	0.224883	0.518405	0.503827	-0.31944	0.485173	-0.296659	0.611272	-0.257509	-0.0318685	N-deacetylase/N-sulfotransferase (heparin glucosaminyl) 4
Sis	-0.365007	0.204287	0.190605	-0.0443991	-0.341858	-0.327086	0.467624	-0.0348953	0.0846842	0.0237641	-0.493392	0.434367	0.0755972	0.609318	0.00243642	-0.0935568	sucrase isomaltase (alpha-glucosidase)
Tgm3	0.102427	0.166094	0.215568	-0.0539226	-0.170766	0.215112	-0.145665	0.322131	0.609218	0.585929	-0.207192	0.44117	-0.36779	0.583121	-0.259713	-0.154199	transglutaminase 3, E polypeptide
Sult1a1	0.60826	0.306833	0.317486	-0.398972	-0.0581689	0.0678751	-0.606334	0.0712304	0.217993	0.321627	0.175549	-0.0607866	-0.279705	-0.243006	-0.283891	0.411338	sulfotransferase family 1A, phenol-preferring, member 1
Rgs17	0.0224065	0.379279	0.39097	-0.248188	-0.377342	-0.163554	0.0488928	0.122521	0.398158	0.388157	-0.405895	0.496808	-0.204932	0.608259	-0.22889	0.0622294	regulator of G-protein signaling 17
Apob	-0.310448	-0.73069	-0.735122	0.604127	0.596355	0.332129	0.17062	-0.108304	-0.529567	-0.576276	0.507953	-0.622586	0.336648	-0.656605	0.424934	-0.383832	apolipoprotein B
Ifi44	-0.585405	-0.285825	-0.307939	0.35434	0.0585069	-0.139851	0.603466	-0.140538	-0.323895	-0.413964	-0.149715	-0.0101453	0.335764	0.130882	0.307213	-0.329157	interferon-induced protein 44
Sst	0.134221	0.409255	0.43069	-0.288044	-0.369711	-0.089448	-0.0804749	0.18012	0.498046	0.500993	-0.365135	0.507458	-0.293017	0.603379	-0.293418	0.0881115	somatostatin
Usp18	-0.556344	-0.636275	-0.650812	0.602487	0.40967	0.133817	0.476629	-0.143178	-0.51384	-0.600329	0.222908	-0.385617	0.407842	-0.314299	0.450792	-0.454755	ubiquitin specific peptidase 18
Ano4	0.264358	0.22656	0.272859	-0.157092	-0.159241	0.211777	-0.303218	0.301072	0.590008	0.599527	-0.12351	0.360266	-0.399461	0.430403	-0.305224	-0.0185148	anoctamin 4
F5	0.599199	0.126115	0.170497	-0.20486	0.0828876	0.373517	-0.689863	0.255541	0.429436	0.505717	0.273769	-0.0352132	-0.41385	-0.150375	-0.303207	0.170828	coagulation factor V
Erich4	-0.643585	-0.582364	-0.606341	0.576349	0.329124	0.0167712	0.598794	-0.188947	-0.552842	-0.648862	0.114829	-0.317336	0.46049	-0.222035	0.468982	-0.442358	glutamate rich 4
Klb	-0.635191	-0.520446	-0.539304	0.540466	0.266294	0.0101865	0.596829	-0.149389	-0.455969	-0.555367	0.0447429	-0.21847	0.40726	-0.0973103	0.420385	-0.446563	klotho beta
Lrrc10b	-0.30973	-0.712546	-0.714274	0.596544	0.576004	0.336586	0.170155	-0.0891734	-0.488542	-0.537566	0.482962	-0.584153	0.314276	-0.606077	0.40705	-0.392638	leucine rich repeat containing 10B
Capg	0.596276	0.229489	0.236498	-0.348292	0.0169243	0.0915121	-0.606336	0.0389014	0.125383	0.230681	0.255049	-0.164637	-0.229146	-0.369994	-0.231914	0.400827	capping protein (actin filament), gelsolin-like
Cebpd	0.595406	0.153151	0.187598	-0.241657	0.0645229	0.297841	-0.664473	0.198069	0.34887	0.432293	0.266668	-0.0677251	-0.364048	-0.205555	-0.283551	0.229962	CCAAT/enhancer binding protein (C/EBP), delta
1700019G17Rik	-0.549568	-0.638287	-0.656318	0.59479	0.418015	0.117105	0.47395	-0.16544	-0.552369	-0.634656	0.239415	-0.416769	0.427895	-0.359826	0.462086	-0.432292	RIKEN cDNA 1700019G17 gene
Gc	0.594618	0.234778	0.263196	-0.309776	-0.0104775	0.21141	-0.635114	0.171987	0.348377	0.435627	0.195489	-0.0136362	-0.356804	-0.151145	-0.304054	0.285925	group specific component
Kcns1	0.0446969	0.324897	0.345182	-0.201299	-0.322808	-0.0723777	-0.00123409	0.166879	0.440964	0.428794	-0.351029	0.474117	-0.240667	0.589258	-0.233651	0.0138163	K+ voltage-gated channel, subfamily S, 1
Galc	-0.320673	-0.710926	-0.718348	0.588067	0.575509	0.299067	0.190958	-0.123475	-0.543344	-0.58978	0.48586	-0.61175	0.349235	-0.645707	0.426571	-0.368279	galactosylceramidase
Adcy8	-0.566386	-0.642345	-0.668398	0.587724	0.422998	0.0677716	0.503271	-0.214549	-0.634039	-0.712869	0.248924	-0.461827	0.479611	-0.42262	0.492944	-0.400705	adenylate cyclase 8
Cyp2d34	0.134506	0.29708	0.332398	-0.183277	-0.272594	0.0614287	-0.128279	0.250595	0.556069	0.548987	-0.28176	0.47131	-0.335804	0.584388	-0.283362	-0.0194715	cytochrome P450, family 2, subfamily d, polypeptide 34
Ly6g	0.0549199	0.154326	0.199359	-0.0382433	-0.174664	0.181284	-0.090022	0.295937	0.564437	0.535882	-0.224784	0.435747	-0.328935	0.583592	-0.231796	-0.163295	lymphocyte antigen 6 complex, locus G
Cyp3a25	-0.400172	-0.660653	-0.666686	0.582879	0.490956	0.249451	0.287688	-0.103298	-0.475953	-0.539332	0.361624	-0.481195	0.337952	-0.462295	0.410007	-0.410513	cytochrome P450, family 3, subfamily a, polypeptide 25
Arhgap4	-0.164175	-0.684658	-0.658055	0.582808	0.581252	0.530502	-0.0241934	0.0809502	-0.206986	-0.251928	0.509212	-0.478159	0.111319	-0.47468	0.277537	-0.446561	Rho GTPase activating protein 4
Fkbp5	0.581295	0.549425	0.564185	-0.550236	-0.313517	-0.0697429	-0.524974	0.131245	0.446373	0.538503	-0.111254	0.267316	-0.383451	0.165331	-0.41267	0.443596	FK506 binding protein 5
Sstr2	0.246212	0.533136	0.54876	-0.423397	-0.43926	-0.164259	-0.164424	0.154386	0.509077	0.536696	-0.384144	0.521643	-0.322179	0.57537	-0.353602	0.22553	somatostatin receptor 2
Ocm	-0.382037	0.166541	0.152451	-0.0132017	-0.311288	-0.311289	0.477787	-0.0415377	0.0556927	-0.00768204	-0.467564	0.401794	0.0942232	0.574902	0.0251316	-0.113037	oncomodulin
Anxa8	0.0667036	0.0374808	0.0922947	0.0578847	-0.0639761	0.315152	-0.14539	0.339749	0.574804	0.541857	-0.116573	0.357544	-0.348016	0.503489	-0.207911	-0.242976	annexin A8
Igkv19-93	0.132301	-0.397642	-0.349035	0.3256	0.400113	0.574342	-0.311856	0.238243	0.173631	0.16365	0.409798	-0.236916	-0.171888	-0.239374	0.0165199	-0.296362	immunoglobulin kappa chain variable 19-93
Apoa1	-0.265844	-0.687757	-0.685125	0.5729	0.565583	0.360578	0.121698	-0.0614853	-0.434144	-0.478687	0.484031	-0.561401	0.272016	-0.58482	0.37355	-0.381544	apolipoprotein A-I
Alb	0.562821	0.137901	0.170691	-0.223219	0.0675544	0.287179	-0.630091	0.187705	0.326981	0.405735	0.258691	-0.070388	-0.343079	-0.201528	-0.265387	0.21413	albumin
Cacna1e	0.114562	0.353082	0.375663	-0.240143	-0.323586	-0.0539493	-0.0741609	0.18072	0.471682	0.470617	-0.326122	0.466204	-0.27665	0.562112	-0.26627	0.0532148	calcium channel, voltage-dependent, R type, alpha 1E subunit
Ceacam10	0.24394	0.549509	0.560975	-0.442074	-0.452236	-0.19933	-0.151842	0.131068	0.479278	0.509694	-0.392993	0.514406	-0.302978	0.560116	-0.347764	0.251331	carcinoembryonic antigen-related cell adhesion molecule 10
Rgs16	0.559206	0.110651	0.115872	-0.256673	0.120631	0.143757	-0.591648	0.0138935	0.0257108	0.126855	0.35181	-0.283754	-0.170541	-0.504205	-0.161482	0.35251	regulator of G-protein signaling 16
Serpina3n	0.517214	0.0319571	0.0892842	-0.0864689	0.128515	0.480701	-0.642166	0.327595	0.507549	0.55864	0.269957	0.00869754	-0.442486	-0.0496232	-0.285767	0.0223607	serine (or cysteine) peptidase inhibitor, clade A, member 3N
Trpv6	0.558589	0.0570851	0.091928	-0.161685	0.143628	0.348475	-0.647861	0.189638	0.288457	0.365696	0.334478	-0.146203	-0.326278	-0.287363	-0.231516	0.176711	transient receptor potential cation channel, subfamily V, member 6
Kynu	-0.0598058	-0.536974	-0.495777	0.473195	0.464493	0.556196	-0.124489	0.184981	0.0317866	-0.0070689	0.408635	-0.293648	-0.0449551	-0.260617	0.140305	-0.416918	kynureninase (L-kynurenine hydrolase)
Cd209f	0.554759	0.186806	0.206843	-0.279223	0.028595	0.180071	-0.590619	0.116063	0.234805	0.321944	0.231988	-0.0932336	-0.283521	-0.248755	-0.246654	0.292211	CD209f antigen
Cyp2d37-ps	-0.390557	0.161311	0.144723	-0.0115329	-0.307197	-0.325232	0.489552	-0.0571728	0.0279488	-0.0349281	-0.463278	0.385821	0.112301	0.554043	0.037225	-0.10641	cytochrome P450, family 2, subfamily d, polypeptide 37, pseudogene
Olfm3	0.102527	0.458717	0.463971	-0.343073	-0.415726	-0.224471	-0.00997313	0.0887808	0.375909	0.385551	-0.404291	0.481103	-0.209173	0.553273	-0.259982	0.170129	olfactomedin 3
Wnt3	-0.42887	-0.633153	-0.650802	0.550957	0.463339	0.155613	0.342873	-0.169599	-0.568431	-0.628043	0.336776	-0.504579	0.402002	-0.50176	0.438914	-0.357691	wingless-type MMTV integration site family, member 3
Hoxc8	-0.329404	-0.663932	-0.675362	0.550619	0.529386	0.243494	0.217692	-0.141313	-0.54748	-0.592851	0.439093	-0.577609	0.358066	-0.60916	0.417847	-0.33832	homeobox C8
P2ry10	0.345059	-0.232159	-0.182438	0.140592	0.324878	0.546412	-0.506138	0.254935	0.266607	0.294321	0.416835	-0.208803	-0.274576	-0.269855	-0.102964	-0.121331	purinergic receptor P2Y, G-protein coupled 10
Cyp2e1	0.544852	0.194818	0.217797	-0.275701	0.013554	0.18879	-0.582264	0.135915	0.272784	0.355505	0.207879	-0.05639	-0.30184	-0.196412	-0.258604	0.272539	cytochrome P450, family 2, subfamily e, polypeptide 1
Thbs4	0.0772776	0.0748859	0.124128	0.0174928	-0.0909263	0.26289	-0.139693	0.309791	0.543728	0.516941	-0.132896	0.354769	-0.330131	0.487103	-0.209908	-0.19538	thrombospondin 4
E330020D12Rik	-0.425011	-0.62887	-0.648103	0.543592	0.462317	0.145026	0.342042	-0.179033	-0.582177	-0.639797	0.339507	-0.513355	0.409144	-0.516245	0.441345	-0.345491	Riken cDNA E330020D12 gene
Rxfp2	0.397461	0.424432	0.392808	-0.491182	-0.220743	-0.319505	-0.285218	-0.161343	-0.0845619	0.0122589	-0.0245286	-0.0409269	-0.0334178	-0.227963	-0.170229	0.542518	relaxin/insulin-like family peptide receptor 2
Ahsg	0.539325	0.0821515	0.113256	-0.179811	0.114487	0.304792	-0.615276	0.171104	0.272772	0.34911	0.300922	-0.12708	-0.309489	-0.265052	-0.228603	0.192229	alpha-2-HS-glycoprotein
Ggt1	-0.00346599	0.185732	0.214221	-0.072374	-0.213691	0.0467733	0.00583336	0.201493	0.430375	0.403937	-0.267102	0.40748	-0.231834	0.538851	-0.183978	-0.101238	gamma-glutamyltransferase 1
Car5a	-0.572671	-0.542329	-0.559723	0.537259	0.31277	0.0528797	0.521178	-0.147066	-0.469682	-0.558079	0.117716	-0.283697	0.394935	-0.192242	0.416368	-0.421945	carbonic anhydrase 5a, mitochondrial
C6	-0.480329	-0.600367	-0.622962	0.536063	0.414229	0.0895494	0.414242	-0.192618	-0.584344	-0.650103	0.270467	-0.458996	0.429048	-0.439894	0.447128	-0.353442	complement component 6
Cdh9	-0.375443	-0.624764	-0.639045	0.533527	0.474144	0.187307	0.281556	-0.150842	-0.53829	-0.59058	0.365619	-0.514954	0.369566	-0.524864	0.415209	-0.340121	cadherin 9
Dpp10	0.052808	0.268712	0.292045	-0.159124	-0.266895	-0.0167742	-0.0280642	0.177576	0.42856	0.416109	-0.292829	0.423462	-0.240536	0.531453	-0.217163	-0.0140537	dipeptidylpeptidase 10
Fam84a	-0.42356	-0.615783	-0.637713	0.52877	0.452691	0.121681	0.347603	-0.194	-0.600246	-0.655524	0.333702	-0.517548	0.420214	-0.526449	0.443446	-0.326206	family with sequence similarity 84, member A
Cd79a	0.0364277	-0.472033	-0.434057	0.389149	0.443998	0.528256	-0.209194	0.168166	0.0283847	0.00977413	0.431329	-0.317317	-0.0660075	-0.324497	0.103296	-0.320572	CD79A antigen (immunoglobulin-associated alpha)
Clca6	0.300051	-0.287272	-0.275118	0.121109	0.398119	0.349156	-0.414308	0.0180404	-0.149441	-0.0986519	0.528092	-0.488257	-0.02595	-0.656333	0.0539358	0.0369972	chloride channel calcium activated 6
Slc37a2	0.527977	0.0852167	0.0919691	-0.225427	0.131106	0.158374	-0.565926	0.0217582	0.0285235	0.122751	0.347809	-0.27783	-0.165053	-0.484724	-0.148904	0.317345	solute carrier family 37 (glycerol-3-phosphate transporter), member 2
Kng2	-0.289528	-0.587993	-0.577395	0.527177	0.448979	0.336145	0.159565	0.00272598	-0.273618	-0.330477	0.339845	-0.374327	0.194657	-0.339546	0.302152	-0.409959	kininogen 2
Cwh43	0.525273	0.166799	0.16886	-0.290265	0.0540028	0.0790747	-0.536477	0.00404617	0.0420373	0.138622	0.271746	-0.213295	-0.165325	-0.414868	-0.173438	0.364893	cell wall biogenesis 43 C-terminal homolog (S. cerevisiae)
H2-Ob	0.0207026	-0.470572	-0.432164	0.39432	0.435503	0.52469	-0.192325	0.171979	0.0369973	0.0150083	0.415233	-0.300191	-0.0662182	-0.298352	0.103691	-0.332268	histocompatibility 2, O region beta locus
8430408G22Rik	0.174445	0.397807	0.417885	-0.296404	-0.340106	-0.0769255	-0.125097	0.167769	0.467699	0.47959	-0.315286	0.453098	-0.288319	0.52343	-0.289805	0.117118	RIKEN cDNA 8430408G22 gene
Phlda2	0.523258	0.206836	0.221169	-0.293516	0.00125636	0.124182	-0.542956	0.0854303	0.197689	0.283274	0.198015	-0.0833279	-0.251183	-0.237126	-0.232879	0.309229	pleckstrin homology-like domain, family A, member 2
Serpina1c	-0.0615611	-0.562123	-0.555436	0.424156	0.523236	0.371935	-0.0772453	-0.0315372	-0.339192	-0.3496	0.518211	-0.552635	0.167403	-0.630664	0.265503	-0.239344	serine (or cysteine) peptidase inhibitor, clade A, member 1C
G630090E17Rik	-0.53525	-0.582855	-0.617722	0.518709	0.386113	-0.0103885	0.496634	-0.262763	-0.685808	-0.752146	0.235147	-0.477349	0.505187	-0.466344	0.487317	-0.316343	RIKEN cDNA G630090E17 gene
Lhx3	0.517011	0.199038	0.206356	-0.299619	0.013375	0.0864856	-0.527567	0.0414037	0.121434	0.211709	0.218038	-0.134365	-0.206014	-0.308593	-0.205158	0.340871	LIM homeobox protein 3
Oas1g	-0.52584	-0.216766	-0.213355	0.335786	-0.0103214	-0.0162057	0.516998	0.022995	-0.0233186	-0.123917	-0.233456	0.192977	0.15058	0.400329	0.180347	-0.409413	2'-5' oligoadenylate synthetase 1G
Fabp6	-0.34035	-0.62025	-0.635338	0.516899	0.485256	0.191291	0.245535	-0.157316	-0.550091	-0.595067	0.393026	-0.543172	0.366398	-0.57096	0.409976	-0.31259	fatty acid binding protein 6, ileal (gastrotropin)
2010109I03Rik	0.450967	0.101108	0.14853	-0.131225	0.042199	0.358262	-0.538579	0.279773	0.471036	0.516803	0.165125	0.0746436	-0.396205	0.0325072	-0.276956	0.0548087	RIKEN cDNA 2010109I03 gene
Rbakdn	-0.439366	-0.60344	-0.630074	0.516426	0.438554	0.0815495	0.374807	-0.220436	-0.635973	-0.690539	0.318785	-0.522293	0.446491	-0.535477	0.45523	-0.307065	Rbak downstream neighbor (non-protein coding)
Oprk1	0.309866	0.472693	0.490479	-0.39886	-0.354879	-0.0929047	-0.251579	0.155713	0.473501	0.512231	-0.271614	0.41585	-0.32541	0.432755	-0.341051	0.235766	opioid receptor, kappa 1
Trim15	-0.381696	-0.592627	-0.607524	0.512144	0.440353	0.16149	0.296986	-0.149899	-0.519361	-0.572729	0.328173	-0.477133	0.363143	-0.478729	0.402363	-0.331262	tripartite motif-containing 15
Vnn1	-0.38789	0.152081	0.117899	-0.0402361	-0.279301	-0.42026	0.510609	-0.167279	-0.1592	-0.206937	-0.40811	0.255078	0.218668	0.365828	0.0987073	-0.0126104	vanin 1
Il1rl1	0.509888	-0.100303	-0.0819119	-0.0678622	0.295269	0.336376	-0.607883	0.0694822	0.0124887	0.0959241	0.497575	-0.398739	-0.165765	-0.60341	-0.0923842	0.188896	interleukin 1 receptor-like 1
Rnase1	-0.284998	-0.580173	-0.575175	0.509322	0.448769	0.300341	0.164823	-0.031075	-0.32588	-0.377349	0.349323	-0.406503	0.224101	-0.389299	0.31582	-0.374655	ribonuclease, RNase A family, 1 (pancreatic)
Areg	0.508905	0.00592948	0.0252986	-0.139375	0.188829	0.274915	-0.58285	0.0900479	0.101983	0.183125	0.383295	-0.269198	-0.208324	-0.446321	-0.147842	0.214185	amphiregulin
Ccr3	0.508738	0.120949	0.157029	-0.186678	0.0582623	0.299143	-0.580012	0.208954	0.358596	0.424512	0.221875	-0.0246834	-0.346763	-0.124244	-0.259056	0.157746	chemokine (C-C motif) receptor 3
Kmo	0.0332041	-0.466647	-0.431875	0.380275	0.44053	0.505289	-0.199619	0.149295	0.000304419	-0.0163435	0.430805	-0.330043	-0.0484218	-0.344354	0.111603	-0.303723	kynurenine 3-monooxygenase (kynurenine 3-hydroxylase)
C1qtnf3	0.206096	0.499962	0.504065	-0.409135	-0.41178	-0.223137	-0.111435	0.0810952	0.374527	0.404396	-0.355618	0.438215	-0.235505	0.467743	-0.293227	0.252925	C1q and tumor necrosis factor related protein 3
Isl2	0.000901554	0.069099	0.110998	0.0331836	-0.109973	0.199061	-0.0467902	0.2682	0.479442	0.444197	-0.174401	0.35978	-0.271026	0.503935	-0.170839	-0.205042	insulin related protein 2 (islet 2)
Mir382	0.503775	0.230236	0.243171	-0.305857	-0.0286781	0.0950106	-0.514014	0.0811484	0.204724	0.287455	0.160258	-0.0502427	-0.247568	-0.193923	-0.236742	0.311498	microRNA 382
Slc17a2	-0.34058	0.299201	0.260195	-0.167823	-0.400034	-0.525153	0.501346	-0.179877	-0.107973	-0.144492	-0.509389	0.354215	0.187309	0.461337	0.0342258	0.0860254	solute carrier family 17 (sodium phosphate), member 2
Hbegf	0.0577404	-0.444746	-0.438676	0.300935	0.457985	0.33364	-0.178458	-0.0264993	-0.281386	-0.269933	0.499513	-0.516919	0.108579	-0.626052	0.190418	-0.12729	heparin-binding EGF-like growth factor
Gda	-0.19826	-0.582693	-0.585093	0.467215	0.495176	0.287562	0.0805568	-0.0823103	-0.420442	-0.449208	0.444633	-0.52821	0.252852	-0.574916	0.327246	-0.281501	guanine deaminase
Cxcl13	0.0523463	-0.481811	-0.459133	0.360788	0.475708	0.451187	-0.206148	0.0713793	-0.138327	-0.141156	0.49281	-0.443861	0.0246235	-0.507771	0.155434	-0.231062	chemokine (C-X-C motif) ligand 13
Serpina3g	0.197023	-0.308356	-0.268094	0.2254	0.347425	0.491157	-0.34872	0.194975	0.142276	0.150451	0.392572	-0.241809	-0.165528	-0.279983	-0.010738	-0.184872	serine (or cysteine) peptidase inhibitor, clade A, member 3G
Fcer2a	-0.0280923	-0.489272	-0.456107	0.413688	0.438723	0.490156	-0.13574	0.139957	-0.0209099	-0.0476634	0.405753	-0.317947	-0.0199859	-0.313653	0.137854	-0.33987	Fc receptor, IgE, low affinity II, alpha polypeptide
Adamts18	-0.319618	-0.301563	-0.356842	0.210477	0.219163	-0.234631	0.358948	-0.36346	-0.726849	-0.738596	0.176506	-0.462693	0.488474	-0.551611	0.380394	0.010512	a disintegrin-like and metallopeptidase (reprolysin type) with thrombospondin type 1 motif, 18
Cd79b	-0.00151308	-0.475531	-0.442896	0.394085	0.43685	0.487153	-0.160673	0.136961	-0.0213119	-0.042719	0.415523	-0.3269	-0.0264562	-0.333559	0.128531	-0.316428	CD79B antigen
Plk3	0.12975	-0.383295	-0.371813	0.244328	0.422089	0.349869	-0.250403	0.0109937	-0.194422	-0.174432	0.483835	-0.467377	0.0422727	-0.579618	0.13088	-0.0935941	polo-like kinase 3
Gimap3	0.0407299	-0.455373	-0.423532	0.364196	0.435487	0.48373	-0.200777	0.132281	-0.0226916	-0.0356225	0.432685	-0.342727	-0.0364511	-0.367018	0.114381	-0.279935	GTPase, IMAP family member 3
Pitx2	0.202773	-0.258774	-0.274575	0.0800279	0.357048	0.137773	-0.259721	-0.144968	-0.394575	-0.339648	0.483447	-0.565377	0.146423	-0.7675	0.146637	0.135499	paired-like homeodomain transcription factor 2
Ereg	0.483224	0.0445467	0.0693479	-0.146897	0.134389	0.273625	-0.553663	0.130399	0.191367	0.262651	0.307529	-0.167861	-0.249112	-0.307505	-0.180482	0.180242	epiregulin
Trpm6	0.482209	0.321579	0.333953	-0.363034	-0.127511	0.0272666	-0.467786	0.091402	0.271426	0.349385	0.0476472	0.0682591	-0.272145	-0.0463589	-0.276523	0.327906	transient receptor potential cation channel, subfamily M, member 6
Tmem154	0.470596	0.119819	0.152668	-0.179216	0.0465721	0.268683	-0.533844	0.191119	0.332263	0.393575	0.198235	-0.0172294	-0.32043	-0.109145	-0.241836	0.151084	transmembrane protein 154
Irf4	-0.147749	-0.522163	-0.493064	0.469274	0.42498	0.448145	-0.0069597	0.117516	-0.0634099	-0.109261	0.34735	-0.287603	0.0370803	-0.247299	0.186566	-0.402108	interferon regulatory factor 4
Ms4a1	-0.110911	-0.543882	-0.517022	0.46748	0.464202	0.460917	-0.0490304	0.0985187	-0.109768	-0.146469	0.407193	-0.356993	0.0511628	-0.345735	0.198668	-0.373469	membrane-spanning 4-domains, subfamily A, member 1
Kng1	0.0359597	-0.477465	-0.451867	0.369013	0.461588	0.459959	-0.191565	0.0909813	-0.102036	-0.110456	0.467021	-0.406215	0.00888583	-0.452494	0.146407	-0.255723	kininogen 1
Six2	0.252488	0.0387894	0.0855806	-0.0217474	0.0209448	0.328798	-0.335918	0.279259	0.4572	0.46634	0.0613385	0.15705	-0.334858	0.191698	-0.212255	-0.0836635	sine oculis-related homeobox 2
Klra2	-0.489252	-0.431196	-0.454106	0.421041	0.243509	-0.0215589	0.464923	-0.170996	-0.459507	-0.528778	0.086763	-0.259397	0.373638	-0.198747	0.3661	-0.307657	killer cell lectin-like receptor, subfamily A, member 2
H2-DMb2	-0.0121288	-0.498784	-0.475171	0.396297	0.464426	0.446149	-0.141228	0.0786998	-0.128735	-0.144442	0.452876	-0.405683	0.0366988	-0.440402	0.171121	-0.281229	histocompatibility 2, class II, locus Mb2
Fos	0.463263	-0.0227221	0.00479232	-0.0881401	0.189787	0.325069	-0.552008	0.139196	0.172802	0.238856	0.354026	-0.211119	-0.238067	-0.348323	-0.152923	0.133446	FBJ osteosarcoma oncogene
Ces1c	-0.297982	-0.519313	-0.518842	0.46268	0.387666	0.231647	0.200292	-0.0499853	-0.324142	-0.375098	0.285687	-0.356508	0.231942	-0.333367	0.302632	-0.340469	carboxylesterase 1C
Retnlg	0.462543	0.0285504	0.0743252	-0.0879878	0.120468	0.398155	-0.566122	0.25903	0.397766	0.447989	0.254949	-0.0290941	-0.363348	-0.0981567	-0.23764	0.0496002	resistin like gamma
Il1f8	-0.19431	0.361934	0.333124	-0.24125	-0.41075	-0.45775	0.341538	-0.11709	0.014186	-0.00357617	-0.474382	0.378087	0.0789249	0.462373	-0.0534752	0.140542	interleukin 1 family, member 8
Ceacam12	0.325111	0.266102	0.232992	-0.359573	-0.0931313	-0.252242	-0.24192	-0.187757	-0.203684	-0.11752	0.0824662	-0.175308	0.0435474	-0.368957	-0.0756213	0.45902	carcinoembryonic antigen-related cell adhesion molecule 12
Mal	0.346428	-0.127888	-0.138734	-0.0500135	0.283096	0.131172	-0.392574	-0.105123	-0.274561	-0.197884	0.457855	-0.496177	0.0456624	-0.72059	0.0428074	0.236642	myelin and lymphocyte protein, T cell differentiation protein
3110053B16Rik	0.198378	0.175933	0.211055	-0.121259	-0.125729	0.157383	-0.226684	0.229069	0.45103	0.457789	-0.0997991	0.279692	-0.304048	0.334829	-0.233197	-0.0141941	RIKEN cDNA 3110053B16 gene
Caps2	-0.453654	-0.266191	-0.283025	0.306208	0.08923	-0.0785255	0.456507	-0.113124	-0.281273	-0.350775	-0.0700517	-0.0572416	0.273971	0.0428477	0.259142	-0.269825	calcyphosphine 2
Dapl1	0.4558	-0.0412252	-0.0203495	-0.085666	0.211602	0.29588	-0.538411	0.0961093	0.0926387	0.162972	0.383268	-0.270975	-0.191169	-0.429308	-0.120949	0.159159	death associated protein-like 1
Ighm	-0.0630497	-0.448286	-0.414972	0.397402	0.383337	0.453798	-0.0880011	0.148547	0.0181007	-0.0159532	0.332525	-0.241919	-0.028798	-0.211524	0.122758	-0.350412	immunoglobulin heavy constant mu
Cd22	-0.0718587	-0.513322	-0.4889	0.428257	0.452859	0.440402	-0.0807168	0.0852866	-0.119553	-0.147158	0.414783	-0.369339	0.0478123	-0.376923	0.185257	-0.327045	CD22 antigen
Igkv10-96	-0.0619899	-0.318064	-0.270903	0.333559	0.241127	0.452311	-0.0786032	0.251754	0.25656	0.209692	0.163307	-0.00010589	-0.155878	0.10191	0.0131819	-0.386184	immunoglobulin kappa variable 10-96
Iqcj	0.417021	0.19573	0.170971	-0.325712	0.00674969	-0.129616	-0.371498	-0.151239	-0.189022	-0.091335	0.214437	-0.273555	0.00220135	-0.500454	-0.0828855	0.450573	IQ motif containing J
Raet1d	-0.471226	-0.437798	-0.46528	0.41061	0.262207	-0.037936	0.450472	-0.201219	-0.514698	-0.576673	0.12038	-0.312035	0.399604	-0.275382	0.381368	-0.273721	retinoic acid early transcript delta
Pgr	-0.301744	-0.544628	-0.561737	0.447357	0.428748	0.144713	0.224494	-0.161805	-0.52188	-0.55874	0.35211	-0.500528	0.344984	-0.535451	0.373037	-0.255472	progesterone receptor
Ces1d	0.296772	0.242741	0.207917	-0.337059	-0.080235	-0.256744	-0.214028	-0.199833	-0.233048	-0.150598	0.0867552	-0.191071	0.0669077	-0.382033	-0.0539508	0.44376	carboxylesterase 1D
Mro	-0.346297	-0.536917	-0.56098	0.44362	0.409353	0.0850683	0.285315	-0.201057	-0.578389	-0.618114	0.322873	-0.502764	0.391336	-0.536497	0.399063	-0.243457	maestro
Slc26a9	-0.36959	0.0703875	0.0561307	0.0489968	-0.210805	-0.247719	0.441446	-0.0564019	-0.0202449	-0.07993	-0.355968	0.280147	0.126417	0.425126	0.0711273	-0.132606	solute carrier family 26, member 9
Cd19	-0.0761812	-0.478677	-0.450463	0.413047	0.412979	0.439125	-0.0733522	0.11369	-0.0540961	-0.0860787	0.365542	-0.300605	0.014198	-0.286647	0.156491	-0.340014	CD19 antigen
Glycam1	0.0837895	-0.251798	-0.207985	0.231514	0.240294	0.439038	-0.216881	0.231381	0.243095	0.226023	0.22748	-0.0626153	-0.185623	-0.0240753	-0.0320316	-0.257922	glycosylation dependent cell adhesion molecule 1
Slc27a2	-0.145559	-0.457628	-0.489932	0.304348	0.423675	0.0533203	0.0974473	-0.253172	-0.642953	-0.638508	0.432661	-0.62695	0.37593	-0.761972	0.354544	-0.0507738	solute carrier family 27 (fatty acid transporter), member 2
Galr2	0.231551	-0.16824	-0.191359	-0.00683011	0.286974	0.0479661	-0.258582	-0.179576	-0.407428	-0.342071	0.431523	-0.53328	0.152812	-0.750864	0.121193	0.219442	galanin receptor 2
Elmod1	0.138427	0.431419	0.429426	-0.35041	-0.366359	-0.237445	-0.0449054	0.0381464	0.274418	0.29723	-0.327118	0.372461	-0.163482	0.399351	-0.228653	0.223542	ELMO/CED-12 domain containing 1
Hoxc6	-0.139938	-0.458177	-0.487091	0.30941	0.423183	0.0751038	0.086137	-0.23264	-0.60984	-0.607111	0.429733	-0.60933	0.355134	-0.736674	0.34286	-0.0657109	homeobox C6
Reg3b	-0.399378	-0.158859	-0.177084	0.21055	0.00732828	-0.136275	0.425015	-0.110348	-0.226053	-0.285352	-0.132198	0.0135971	0.234977	0.108343	0.201986	-0.197034	regenerating islet-derived 3 beta
Madcam1	0.177346	-0.289676	-0.277177	0.165142	0.348521	0.312476	-0.281468	0.0271805	-0.12352	-0.0964231	0.424367	-0.390831	-0.00492486	-0.500988	0.0737131	-0.0419709	mucosal vascular addressin cell adhesion molecule 1
Apol7c	-0.0669029	-0.473537	-0.457822	0.382024	0.424337	0.366674	-0.0636523	0.0366147	-0.179781	-0.19974	0.398852	-0.385928	0.084359	-0.413603	0.193213	-0.265342	apolipoprotein L 7c
Cyp1b1	-0.304669	-0.467733	-0.469742	0.424324	0.336336	0.182692	0.22362	-0.0578803	-0.309646	-0.360463	0.232126	-0.308473	0.229806	-0.278142	0.286334	-0.31613	cytochrome P450, family 1, subfamily b, polypeptide 1
Hoxc10	0.287266	0.17236	0.136496	-0.286992	-0.0135966	-0.221618	-0.218943	-0.215273	-0.294343	-0.21199	0.154707	-0.271422	0.099253	-0.477089	-0.0142986	0.422795	homeobox C10
Rims2	-0.318151	-0.0587091	-0.0488328	0.16806	-0.0857131	-0.0101909	0.318509	0.0720391	0.119782	0.051585	-0.236159	0.252482	0.0198728	0.418393	0.0478968	-0.268567	regulating synaptic membrane exocytosis 2
Slc26a3	0.104706	-0.245062	-0.274351	0.0776061	0.315757	0.019061	-0.129337	-0.220567	-0.5028	-0.45564	0.418032	-0.561847	0.238864	-0.756488	0.1996	0.151179	solute carrier family 26, member 3
Cabp7	0.389548	-0.0584425	-0.0669955	-0.108418	0.230269	0.114885	-0.426435	-0.0840808	-0.207794	-0.125621	0.416673	-0.435312	0.000176132	-0.657103	-0.00586809	0.271508	calcium binding protein 7
Ifi204	-0.39892	-0.156101	-0.167896	0.220982	-0.00165551	-0.100687	0.415609	-0.0702756	-0.158396	-0.222947	-0.150488	0.059531	0.196057	0.174473	0.179589	-0.230606	interferon activated gene 204
Mptx1	-0.142049	-0.252079	-0.199801	0.324903	0.137061	0.414186	0.0169518	0.297139	0.373881	0.306694	0.0130052	0.173977	-0.194491	0.344145	-0.0232015	-0.444257	mucosal pentraxin 1
5830416P10Rik	0.202318	-0.0621063	-0.0132765	0.0693066	0.0975603	0.38759	-0.308332	0.281116	0.412593	0.411702	0.118693	0.094684	-0.302664	0.136206	-0.161047	-0.1555	RIKEN cDNA 5830416P10 gene
Igkv6-32	0.411652	-0.0938246	-0.0674586	-0.0234756	0.239532	0.346233	-0.510978	0.125506	0.118163	0.176176	0.386835	-0.25944	-0.197208	-0.39215	-0.105796	0.0866363	immunoglobulin kappa variable 6-32
Faim3	0.00757013	-0.433245	-0.411029	0.341388	0.409309	0.403314	-0.14497	0.0778118	-0.0979672	-0.10956	0.404729	-0.355382	0.0185523	-0.388761	0.140168	-0.242196	Fas apoptotic inhibitory molecule 3
Ces1g	0.269683	0.0904906	0.050938	-0.231351	0.0636596	-0.19722	-0.213852	-0.248151	-0.38967	-0.306632	0.234235	-0.376303	0.152656	-0.603647	0.0409527	0.407703	carboxylesterase 1G
Sptssb	0.266354	-0.128831	-0.146285	-0.0349988	0.256966	0.0673389	-0.29557	-0.141289	-0.326988	-0.26014	0.406304	-0.477711	0.0994182	-0.685212	0.0776818	0.222132	serine palmitoyltransferase, small subunit B
H2-Eb2	-0.0142052	-0.412088	-0.385858	0.341903	0.3752	0.406084	-0.122113	0.106792	-0.0368734	-0.0561953	0.35405	-0.286754	-0.00851331	-0.292801	0.12014	-0.271186	histocompatibility 2, class II antigen E beta2
Art2b	-0.409596	-0.446373	-0.469096	0.404876	0.291843	0.0151541	0.374073	-0.176667	-0.484626	-0.538653	0.170579	-0.339136	0.363391	-0.318612	0.360181	-0.263524	ADP-ribosyltransferase 2b
Dnase1l3	-0.31314	-0.427235	-0.426366	0.404682	0.28984	0.171089	0.238273	-0.0340838	-0.248348	-0.303652	0.175453	-0.235834	0.200294	-0.183508	0.258329	-0.325032	deoxyribonuclease 1-like 3
Csf2rb2	0.233992	-0.152993	-0.11366	0.103176	0.210284	0.40021	-0.350518	0.208179	0.241482	0.255587	0.264225	-0.0988191	-0.220825	-0.121933	-0.0903228	-0.111253	colony stimulating factor 2 receptor, beta 2, low-affinity (granulocyte-macrophage)
Cd72	-0.414215	-0.343771	-0.363095	0.341826	0.185035	-0.0312204	0.398603	-0.141423	-0.372395	-0.431363	0.051024	-0.194635	0.308494	-0.138238	0.299207	-0.254614	CD72 antigen
AF366264	-0.147438	0.214862	0.206251	-0.115808	-0.265859	-0.233168	0.225142	-0.0151369	0.101489	0.0778097	-0.330039	0.306994	0.00264732	0.398165	-0.054271	0.0176794	cDNA sequence AF366264
Gm6086	0.192291	-0.173829	-0.193951	0.0162174	0.272976	0.0559507	-0.221529	-0.159472	-0.37324	-0.317786	0.396281	-0.48829	0.14421	-0.679553	0.120488	0.177197	predicted gene 6086
Ly6f	0.065572	0.336002	0.337483	-0.252661	-0.306146	-0.181228	0.00661568	0.0509737	0.253039	0.260236	-0.298501	0.34412	-0.137544	0.394156	-0.181184	0.131448	lymphocyte antigen 6 complex, locus F
Vsig1	0.393436	0.0238876	0.0385053	-0.121846	0.127254	0.198339	-0.445455	0.0700409	0.0896102	0.1524	0.277028	-0.188306	-0.165674	-0.321963	-0.122661	0.173175	V-set and immunoglobulin domain containing 1
Ccl3	-0.31481	-0.0546372	-0.0963619	0.0637752	-0.0365772	-0.309956	0.39261	-0.246391	-0.404987	-0.430017	-0.110751	-0.0915878	0.321816	-0.085085	0.213573	0.0128948	chemokine (C-C motif) ligand 3
Ccr4	-0.329617	0.0411135	0.026569	0.0551781	-0.164751	-0.217884	0.391241	-0.064554	-0.0529173	-0.104373	-0.290332	0.21266	0.131061	0.33142	0.0800892	-0.114757	chemokine (C-C motif) receptor 4
Lilra6	0.382467	0.161491	0.190772	-0.185137	-0.0281354	0.192995	-0.422377	0.18002	0.344298	0.391212	0.0877561	0.0770717	-0.297958	0.0248501	-0.23661	0.127674	leukocyte immunoglobulin-like receptor, subfamily A (with TM domain), member 6
1700034I23Rik	-0.320468	-0.394	-0.390778	0.388676	0.251532	0.161399	0.250721	-0.0145799	-0.198047	-0.257099	0.128639	-0.175973	0.176189	-0.105445	0.235431	-0.332531	FUN14 domain containing 2 pseudogene
Sctr	-0.0256994	-0.332946	-0.357798	0.191551	0.343342	0.0572548	-0.0146306	-0.19733	-0.497382	-0.477715	0.386982	-0.529164	0.266935	-0.669071	0.249462	0.0202755	secretin receptor
Krtap5-5	0.240113	0.368516	0.377262	-0.320414	-0.272146	-0.102509	-0.186919	0.0898491	0.317124	0.351264	-0.200426	0.291023	-0.223265	0.289132	-0.248959	0.2105	keratin associated protein 5-5
Gm1966	0.135489	-0.258636	-0.23003	0.18913	0.284061	0.372362	-0.25232	0.133415	0.0724497	0.0778828	0.316396	-0.21371	-0.103029	-0.247693	0.0126105	-0.145758	predicted gene 1966
Mirlet7c-1	-0.157073	-0.424248	-0.411968	0.371768	0.341105	0.286297	0.0516674	0.027497	-0.160297	-0.195247	0.278331	-0.280343	0.103765	-0.265234	0.194574	-0.288506	microRNA let7c-1
Mir186	-0.24645	-0.0199269	-0.0112267	0.114487	-0.0927147	-0.0178919	0.251279	0.0657669	0.122584	0.0685787	-0.212221	0.232011	0.000318064	0.369552	0.021071	-0.206201	microRNA 186
5330432E05Rik	-0.0432483	-0.375639	-0.380659	0.265711	0.358283	0.193001	-0.0351984	-0.07957	-0.323187	-0.322715	0.367799	-0.431258	0.168146	-0.51161	0.208696	-0.1101	RIKEN cDNA 5330432E05 gene
Pou2af1	0.145613	-0.252507	-0.224788	0.179709	0.283151	0.366692	-0.260583	0.128159	0.0659588	0.0739833	0.320867	-0.220691	-0.101765	-0.260752	0.0108537	-0.132869	POU domain, class 2, associating factor 1
Gabra3	0.273154	0.00490602	-0.0312574	-0.166527	0.14635	-0.122679	-0.243159	-0.239073	-0.419623	-0.337672	0.318339	-0.454786	0.161851	-0.692723	0.0715828	0.366477	gamma-aminobutyric acid (GABA) A receptor, subunit alpha 3
Gsdmcl-ps	0.355899	-0.0697421	-0.0640101	-0.0613669	0.212957	0.193548	-0.413665	0.00464282	-0.0636631	0.000433523	0.364481	-0.32566	-0.0739451	-0.490318	-0.0414545	0.170229	gasdermin C-like, pseudogene
Ces1f	0.301513	0.0221798	-0.009303	-0.179055	0.136506	-0.0971937	-0.276944	-0.2095	-0.364501	-0.281207	0.313141	-0.426144	0.123131	-0.659031	0.043242	0.36397	carboxylesterase 1F
Sprr1a	0.363741	-0.0268501	-0.0341089	-0.119065	0.186873	0.0940495	-0.392634	-0.0702422	-0.165901	-0.0901118	0.358308	-0.369707	-0.013769	-0.568283	-0.0215313	0.257734	small proline-rich protein 1A
Sectm1a	-0.11527	-0.32756	-0.366383	0.191085	0.314343	-0.05623	0.105207	-0.277552	-0.618428	-0.604407	0.338752	-0.545225	0.363579	-0.684996	0.306742	0.0414034	secreted and transmembrane 1A
Chst3	-0.0669324	-0.414322	-0.395239	0.347476	0.362392	0.348907	-0.0544651	0.0654896	-0.101155	-0.124623	0.32866	-0.295198	0.0439108	-0.299074	0.153012	-0.266144	carbohydrate (chondroitin 6/keratan) sulfotransferase 3
Nr4a1	0.250831	-0.148804	-0.116698	0.0804967	0.220475	0.361314	-0.357142	0.163097	0.167463	0.190695	0.292067	-0.155902	-0.182762	-0.208179	-0.071536	-0.060579	nuclear receptor subfamily 4, group A, member 1
Slc26a1	0.251461	-0.0745311	-0.100972	-0.0851069	0.20602	-0.0236326	-0.252953	-0.188527	-0.375325	-0.30457	0.358843	-0.463647	0.136155	-0.679526	0.0825754	0.277244	solute carrier family 26 (sulfate transporter), member 1
Mir196b	0.347837	0.0666704	0.0787054	-0.141074	0.0683539	0.141575	-0.381607	0.0626359	0.104153	0.159843	0.199495	-0.120044	-0.157093	-0.230621	-0.128028	0.171261	microRNA 196b
Gm5150	-0.250397	-0.366712	-0.363192	0.346501	0.253733	0.16891	0.180327	-0.0132154	-0.188449	-0.234697	0.159569	-0.198481	0.152249	-0.153632	0.209735	-0.282497	predicted gene 5150
Igkv9-120	0.188007	-0.232479	-0.208712	0.143717	0.285147	0.345137	-0.296183	0.103936	0.0321797	0.0513176	0.346057	-0.257975	-0.0931332	-0.325489	0.00704158	-0.0792886	immunoglobulin kappa chain variable 9-120
Mir10a	-0.249313	0.168909	0.146536	-0.0760466	-0.249479	-0.317192	0.345814	-0.10032	-0.0533193	-0.084539	-0.335693	0.243098	0.118154	0.329169	0.0296392	0.0149515	microRNA 10a
Sh2d1b1	-0.30287	-0.143487	-0.176543	0.138255	0.047609	-0.200064	0.345422	-0.205644	-0.385106	-0.413924	-0.0289342	-0.145168	0.29951	-0.137714	0.22724	-0.052482	SH2 domain containing 1B1
Trdc	0.187323	-0.196326	-0.186627	0.0914998	0.263221	0.240856	-0.265857	0.0219888	-0.084413	-0.0542393	0.342251	-0.310199	-0.0227225	-0.412484	0.0351721	0.00673716	T cell receptor delta, constant region
Nr4a3	0.337875	0.0999611	0.111219	-0.16231	0.0320226	0.112888	-0.361612	0.0629636	0.123032	0.177053	0.158053	-0.079016	-0.162298	-0.179777	-0.140323	0.179016	nuclear receptor subfamily 4, group A, member 3
Ces1e	0.285317	0.0478971	0.0210955	-0.182304	0.099566	-0.091607	-0.260078	-0.176111	-0.294287	-0.218264	0.260848	-0.352247	0.0895376	-0.557325	0.0178919	0.336196	carboxylesterase 1E
Lep	-0.234749	0.105612	0.0741992	-0.0546278	-0.171695	-0.324881	0.328224	-0.165654	-0.195792	-0.215998	-0.234816	0.0980431	0.190798	0.135142	0.0880069	0.0541783	leptin
Cycs	-0.0202364	0.298878	0.287695	-0.222353	-0.292838	-0.259197	0.110232	-0.0271864	0.112868	0.114579	-0.302282	0.284927	-0.0344849	0.327725	-0.10779	0.135397	cytochrome c, somatic
Krtap10-10	0.146205	0.32186	0.298008	-0.319493	-0.232826	-0.292375	-0.0470845	-0.112277	-0.0322133	0.01146	-0.152218	0.0936268	0.00200492	0.0247914	-0.104573	0.314077	keratin associated protein 10-10
Ido1	0.0829677	-0.175812	-0.202486	0.0420032	0.235511	-0.0164794	-0.0929338	-0.19368	-0.420097	-0.380093	0.320556	-0.447309	0.20329	-0.608037	0.16039	0.143864	indoleamine 2,3-dioxygenase 1
Sfrp4	0.318735	0.315721	0.320338	-0.318503	-0.182719	-0.0674314	-0.279221	0.0524549	0.220033	0.273242	-0.0675736	0.13989	-0.194807	0.0765499	-0.222077	0.266219	secreted frizzled-related protein 4
E330027M22Rik	-0.0667061	-0.355908	-0.349129	0.282924	0.317068	0.241122	-0.0224298	-0.0025868	-0.183293	-0.197279	0.298036	-0.310713	0.0960205	-0.339315	0.164262	-0.182527	RIKEN cDNA gene, E330027M22Rik
Dleu2	-0.327871	-0.172179	-0.171582	0.232097	0.0317066	0.00433255	0.315776	-0.000150244	-0.0578006	-0.118811	-0.103112	0.067483	0.115784	0.183675	0.135706	-0.257897	deleted in lymphocytic leukemia, 2
Olfr262	0.0921647	0.310168	0.294896	-0.276333	-0.252608	-0.253123	-0.00366429	-0.0576323	0.0573622	0.0837773	-0.207494	0.180828	-0.0346804	0.161022	-0.118091	0.230743	olfactory receptor 262
I830012O16Rik	-0.264748	-0.0973276	-0.126265	0.101263	0.0138737	-0.192797	0.308731	-0.176198	-0.316093	-0.341592	-0.0545561	-0.094861	0.252283	-0.0821082	0.18491	-0.0373997	RIKEN cDNA I830012O16 gene
Saa3	0.068267	0.304293	0.29929	-0.244169	-0.267154	-0.197888	0.00573405	0.00644121	0.162601	0.17605	-0.247114	0.262011	-0.0888032	0.283651	-0.144831	0.158774	serum amyloid A 3
Ccl20	-0.217157	-0.341318	-0.345089	0.303402	0.249921	0.12168	0.160971	-0.0567902	-0.250531	-0.284724	0.179494	-0.244689	0.180342	-0.232067	0.215632	-0.21504	chemokine (C-C motif) ligand 20
Ifi205	0.248265	0.286008	0.27469	-0.304912	-0.167005	-0.163944	-0.185707	-0.0458195	0.0489578	0.102219	-0.0578891	0.0550498	-0.0778385	-0.031087	-0.144143	0.299526	interferon activated gene 205
Olfr1175-ps	-0.11863	-0.0356535	-0.0797387	-0.0206509	0.0295603	-0.271287	0.186541	-0.270116	-0.453601	-0.439447	0.0437021	-0.242066	0.293585	-0.330295	0.180377	0.153341	olfactory receptor 1175, pseudogene
Traj41	-0.0606165	-0.181367	-0.147078	0.213168	0.119445	0.2924	-0.0282462	0.190761	0.226838	0.189184	0.0532441	0.069703	-0.127879	0.162453	-0.012536	-0.275819	T cell receptor alpha joining 41
Kcnip2	-0.149951	-0.336964	-0.357154	0.245626	0.29036	0.0460456	0.113086	-0.16164	-0.428249	-0.436112	0.273006	-0.4034	0.263366	-0.471745	0.256207	-0.0834089	Kv channel-interacting protein 2
Pyhin1	-0.0816554	-0.335765	-0.321019	0.289508	0.282869	0.269612	-0.013146	0.0502629	-0.0839275	-0.107588	0.244568	-0.22219	0.0447912	-0.214722	0.130753	-0.228869	pyrin and HIN domain family, member 1
Klra6	0.259592	0.0849828	0.0666363	-0.18287	0.0435902	-0.074473	-0.235706	-0.11729	-0.175155	-0.111475	0.179217	-0.232361	0.0314831	-0.390985	-0.0238404	0.28548	killer cell lectin-like receptor, subfamily A, member 6
Tcrg-C4	0.284896	0.0504708	0.0617531	-0.109905	0.0586454	0.126795	-0.315665	0.0595425	0.0967774	0.141264	0.164217	-0.0935219	-0.135622	-0.180642	-0.107466	0.131375	T cell receptor gamma, constant 4
Xist	0.103074	-0.0415713	-0.00885017	0.0574536	0.0516552	0.249053	-0.171131	0.190326	0.282923	0.276117	0.0515744	0.089426	-0.196947	0.132464	-0.102719	-0.124424	inactive X specific transcripts
Cxcl9	0.25487	0.138073	0.123316	-0.211144	-0.014494	-0.0886496	-0.223192	-0.087604	-0.0979205	-0.0387523	0.110853	-0.143452	-0.00728468	-0.27679	-0.0609843	0.278769	chemokine (C-X-C motif) ligand 9
Ces2a	0.271156	0.0435155	0.0374773	-0.134082	0.0771146	0.0265407	-0.276562	-0.0475868	-0.0826501	-0.0264105	0.202246	-0.206731	-0.0286834	-0.342292	-0.0453602	0.214156	carboxylesterase 2A
Nov	0.212004	0.242386	0.252308	-0.221015	-0.160431	-0.0256135	-0.188165	0.081621	0.240516	0.269859	-0.0956302	0.176248	-0.181201	0.162536	-0.186029	0.149646	nephroblastoma overexpressed gene
Reg3g	-0.225714	-0.0792592	-0.103856	0.0838945	0.00807733	-0.166283	0.263992	-0.149257	-0.265959	-0.287804	-0.05058	-0.0761025	0.213357	-0.0641602	0.155571	-0.0311922	regenerating islet-derived 3 gamma
Hist2h3c2	0.0123682	0.263951	0.247344	-0.219731	-0.239142	-0.257917	0.0743597	-0.0674031	0.0249497	0.0377906	-0.224444	0.182362	0.00372148	0.1853	-0.0781079	0.174693	histone cluster 2, H3c2
Upk1b	0.054276	-0.00208797	-0.0440514	-0.0985776	0.0669909	-0.223496	0.00269427	-0.262774	-0.440951	-0.395933	0.151912	-0.327144	0.23809	-0.482122	0.129112	0.259411	uroplakin 1B
Msln	-0.0254245	-0.17508	-0.207796	0.066578	0.195242	-0.087367	0.0345367	-0.224428	-0.459908	-0.43563	0.241542	-0.400531	0.258257	-0.528979	0.197143	0.109162	mesothelin
Retnla	0.2506	0.133349	0.14127	-0.162322	-0.0343657	0.0440213	-0.253402	0.0521107	0.131071	0.170769	0.0563978	0.00662257	-0.138456	-0.0560118	-0.131898	0.152463	resistin like alpha
Prp2	0.0566094	0.23345	0.208183	-0.230425	-0.181681	-0.27431	0.031659	-0.127699	-0.0950088	-0.0661999	-0.133288	0.0539068	0.0573374	0.00259222	-0.0419326	0.239975	proline rich protein 2
Glb1l2	-0.150294	0.0865108	0.0538468	-0.072496	-0.116018	-0.292443	0.233336	-0.181032	-0.239481	-0.242291	-0.13924	0.000314576	0.189521	-0.0102732	0.0879418	0.107903	galactosidase, beta 1-like 2
Plin1	-0.163006	0.0843914	0.0609476	-0.0487792	-0.128519	-0.241974	0.232986	-0.1236	-0.144365	-0.157185	-0.1706	0.069857	0.138248	0.0931049	0.0609721	0.0496586	perilipin 1
Pcdha10	-0.0081682	-0.167411	-0.14489	0.162781	0.139516	0.232776	-0.0646448	0.116828	0.106704	0.088606	0.112619	-0.0350034	-0.072917	0.000167934	0.0105116	-0.175627	protocadherin alpha 10
Orm1	-0.122521	0.203189	0.170063	-0.163832	-0.219244	-0.359383	0.231626	-0.169664	-0.162575	-0.161125	-0.2362	0.109272	0.146605	0.110714	0.0274048	0.161929	orosomucoid 1
Cox8b	-0.0965973	0.215085	0.173776	-0.196807	-0.211892	-0.405673	0.218351	-0.220144	-0.242396	-0.229388	-0.206262	0.0473968	0.18597	0.0142321	0.0440443	0.225673	cytochrome c oxidase subunit VIIIb
Pydc4	-0.110393	-0.266264	-0.266504	0.221889	0.217083	0.129873	0.0571436	-0.0311337	-0.179464	-0.197098	0.184067	-0.219828	0.114078	-0.229272	0.149923	-0.14558	pyrin domain containing 4
Gm10509	-0.18077	0.0140204	0.0011114	0.0265909	-0.0769739	-0.142645	0.219864	-0.0670363	-0.0857768	-0.109822	-0.138192	0.0737368	0.103901	0.121758	0.0642112	-0.0388463	zinc finger protein 51 pseudogene
Mir181a-2	-0.0432559	-0.00681563	0.0107104	0.0535032	-0.0290391	0.0914343	0.019506	0.109932	0.182483	0.159843	-0.0730932	0.144211	-0.0930344	0.216826	-0.0468219	-0.123418	microRNA 181a-2
4921509C19Rik	-0.0177161	-0.118889	-0.0933872	0.138136	0.0845285	0.216374	-0.04705	0.142421	0.175263	0.152289	0.0463801	0.0484192	-0.105636	0.108226	-0.0216185	-0.183404	RIKEN cDNA 4921509C19 gene
Adipoq	-0.149887	0.0720156	0.0509407	-0.0400399	-0.113137	-0.216202	0.212182	-0.111435	-0.131991	-0.144108	-0.152218	0.0610446	0.126225	0.0826389	0.0572493	0.0414249	adiponectin, C1Q and collagen domain containing
Olfr320	0.0892313	0.204325	0.187805	-0.204285	-0.147929	-0.194749	-0.0239287	-0.0795767	-0.0338239	-0.00564613	-0.0963226	0.0530506	0.0100408	0.00678768	-0.0613166	0.204584	olfactory receptor 320
Slc7a10	-0.138198	0.0973325	0.077412	-0.0593428	-0.134411	-0.221617	0.203762	-0.101554	-0.103601	-0.114748	-0.171475	0.0885846	0.108496	0.114001	0.0391132	0.049909	solute carrier family 7 (cationic amino acid transporter, y+ system), member 10
Eif2s3y	-0.103231	0.0578608	0.0231781	-0.0725221	-0.0658615	-0.270686	0.178118	-0.200217	-0.290769	-0.282574	-0.0639149	-0.0837191	0.202861	-0.129027	0.1011	0.139681	eukaryotic translation initiation factor 2, subunit 3, structural gene Y-linked
Gm5965	-0.0722259	-0.230096	-0.231531	0.181489	0.198577	0.112725	0.0259164	-0.0358735	-0.172195	-0.181995	0.181983	-0.216684	0.101617	-0.239462	0.129837	-0.10476	predicted gene 5965
Kdm5d	-0.10245	0.0498102	0.0165432	-0.0644464	-0.058992	-0.257184	0.173233	-0.192614	-0.282471	-0.275197	-0.0583083	-0.0841079	0.197182	-0.12725	0.100332	0.130173	lysine (K)-specific demethylase 5D
Uty	-0.0965695	0.0531239	0.0195225	-0.0693952	-0.0594591	-0.259275	0.168105	-0.194581	-0.284573	-0.27594	-0.0558992	-0.0872299	0.196934	-0.133401	0.0988423	0.13661	ubiquitously transcribed tetratricopeptide repeat gene, Y chromosome
Ddx3y	-0.090554	0.0474866	0.0144937	-0.0663424	-0.0519642	-0.250242	0.159285	-0.191948	-0.28375	-0.274402	-0.0463361	-0.0944308	0.194222	-0.142821	0.0986738	0.135421	DEAD (Asp-Glu-Ala-Asp) box polypeptide 3, Y-linked
Hp	-0.0268344	0.141659	0.137966	-0.096403	-0.147664	-0.119202	0.0686739	-0.00192007	0.0733231	0.0695138	-0.162033	0.159586	-0.0226948	0.192884	-0.053561	0.0447683	haptoglobin
3830408C21Rik	-0.140631	0.0793387	0.0668603	-0.0315554	-0.125106	-0.168079	0.191041	-0.0578823	-0.0405272	-0.0580596	-0.173045	0.119742	0.0713606	0.165116	0.0241226	0.00299244	RIKEN cDNA 3830408C21 gene
Fam154a	0.188338	0.162672	0.168614	-0.165371	-0.0875733	-0.0062481	-0.175485	0.0475986	0.145018	0.174099	-0.022863	0.0767425	-0.125729	0.0437909	-0.129914	0.132971	family with sequence similarity 154, member A
Car3	-0.145481	0.0454266	0.0333389	-0.00560538	-0.0940056	-0.146087	0.18764	-0.0597958	-0.0608966	-0.0792634	-0.142727	0.0872231	0.0817408	0.128382	0.0403643	-0.0120856	carbonic anhydrase 3
Cfd	0.0350306	0.184563	0.170131	-0.168088	-0.153287	-0.188	0.0273937	-0.0661239	-0.0165555	-0.000211681	-0.127351	0.0875605	0.0144313	0.0685998	-0.0496638	0.153776	complement factor D (adipsin)
Retn	-0.121097	0.0835905	0.0649677	-0.0530901	-0.114929	-0.199875	0.179879	-0.0964301	-0.103974	-0.112757	-0.145614	0.0678415	0.102538	0.0861364	0.0389166	0.0495275	resistin
Zcwpw2	-0.153895	-0.212499	-0.223949	0.17755	0.15686	0.0170151	0.134166	-0.0904701	-0.245276	-0.262624	0.118057	-0.198473	0.169281	-0.209875	0.166926	-0.0964517	zinc finger, CW type with PWWP domain 2
Zfp85	-0.140701	0.0086324	0.00717985	0.0389904	-0.0662782	-0.0599059	0.157796	0.000611853	0.0193404	-0.00643927	-0.126298	0.112417	0.031033	0.175723	0.0230832	-0.0772419	zinc finger protein 85
Olfr635	-0.10186	0.102596	0.0788917	-0.0827002	-0.120532	-0.2349	0.17099	-0.126386	-0.14549	-0.146639	-0.136469	0.040276	0.122373	0.0382441	0.0430124	0.0944782	olfactory receptor 635
Abcd2	-0.0886513	0.125935	0.102054	-0.103735	-0.137875	-0.246272	0.162421	-0.125092	-0.132479	-0.131244	-0.149083	0.0553992	0.1129	0.0519334	0.029949	0.110506	ATP-binding cassette, sub-family D (ALD), member 2
Tshr	-0.0842803	0.131784	0.110428	-0.104371	-0.144352	-0.233921	0.155292	-0.108957	-0.103178	-0.103263	-0.157647	0.0755761	0.0951985	0.0791606	0.0181283	0.101331	thyroid stimulating hormone receptor
Gm4907	0.0671221	0.0941871	0.079386	-0.11697	-0.0500482	-0.122801	-0.0287057	-0.0826285	-0.0941236	-0.0702415	-0.00442289	-0.0444708	0.0422507	-0.100064	-0.00901496	0.149227	predicted gene 4907
Capn11	0.148071	0.0740941	0.0682224	-0.113165	-0.00507712	-0.0320356	-0.135151	-0.0350379	-0.0338588	-0.00163858	0.0641613	-0.0722621	-0.018016	-0.142802	-0.0412162	0.145594	calpain 11
Pydc3	-0.102824	-0.108661	-0.0916408	0.143462	0.0471132	0.133036	0.0609089	0.0965003	0.113024	0.0806694	-0.0165655	0.0711821	-0.0438185	0.147023	0.0146607	-0.187667	pyrin domain containing 3
1700001J11Rik	-0.092848	-0.131713	-0.121753	0.14235	0.0811866	0.109983	0.0550095	0.0491485	0.0217227	-0.00261962	0.0334445	-0.010644	0.00398743	0.0335824	0.0474507	-0.150158	ring finger protein 19A pseudogene
Thrsp	-0.0719743	0.0963081	0.0715203	-0.090596	-0.100653	-0.227422	0.138479	-0.135722	-0.167144	-0.161614	-0.101567	0.00193834	0.125531	-0.0188325	0.0448456	0.117082	thyroid hormone responsive
Slc36a2	-0.0717878	0.107163	0.0853148	-0.0924803	-0.114257	-0.217193	0.136499	-0.116096	-0.129048	-0.12604	-0.119975	0.0339906	0.104404	0.0246369	0.0298758	0.104537	solute carrier family 36 (proton/amino acid symporter), member 2
Kcnj14	0.0403128	0.0722364	0.056934	-0.0935962	-0.0391197	-0.120677	-0.0039504	-0.0871109	-0.110346	-0.0909027	-0.0032748	-0.0516972	0.0576983	-0.101266	0.00775963	0.128795	potassium inwardly-rectifying channel, subfamily J, member 14
Defb35	0.0808455	0.0653617	0.054752	-0.0934725	-0.0199747	-0.075952	-0.0568168	-0.0614793	-0.0755291	-0.0521323	0.0271922	-0.0604623	0.025108	-0.116112	-0.0106587	0.126717	defensin beta 35
Gm10777	-0.0252008	-0.111606	-0.101189	0.106294	0.0893082	0.122136	-0.0146938	0.050664	0.0280644	0.0160197	0.0694074	-0.038411	-0.0179522	-0.0198671	0.0251691	-0.1046	predicted gene 10777
Olfr237-ps1	-0.0332079	0.0406585	0.0424535	-0.0134529	-0.0559769	-0.0260639	0.0433021	0.0186095	0.055236	0.0469157	-0.0754273	0.0852951	-0.0187108	0.115567	-0.0205811	-0.0184217	olfactory receptor 237, pseudogene 1
Ebf2	0.0453338	0.108258	0.10383	-0.0991671	-0.0835335	-0.0788178	-0.0169916	-0.0153262	0.0266466	0.0376361	-0.0633318	0.0586667	-0.0198057	0.0483719	-0.0462751	0.0838676	early B cell factor 2
Olfr767	0.0235587	-0.0272634	-0.044669	-0.0229178	0.0543291	-0.0757613	-0.00633988	-0.112649	-0.20281	-0.183615	0.0914981	-0.166891	0.107753	-0.237645	0.0664123	0.100503	olfactory receptor 767
Psg28	0.0205217	-0.0832467	-0.0813731	0.0544613	0.0890721	0.069894	-0.045103	-0.000985496	-0.0470514	-0.0436608	0.100029	-0.0995587	0.0142208	-0.122261	0.0316775	-0.0217527	pregnancy-specific glycoprotein 28
Prg4	0.098055	0.0326947	0.0321705	-0.0570337	0.00945239	0.00852688	-0.0984213	-0.00464841	-0.000276255	0.0184846	0.0513335	-0.0441217	-0.0260493	-0.084194	-0.0301818	0.0734738	proteoglycan 4 (megakaryocyte stimulating factor, articular superficial zone protein)
1700031F05Rik	0.0974526	0.0303791	0.0357867	-0.0436889	0.00553906	0.0440761	-0.107143	0.0317179	0.0587117	0.0724913	0.0386608	-0.00652048	-0.0600762	-0.0285849	-0.04828	0.0404405	RIKEN cDNA 1700031F05 gene
Ctla2a	-0.02702	-0.0804045	-0.0735658	0.0782952	0.0612786	0.0812394	7.98455e-05	0.0329174	0.0151653	0.00534414	0.0440256	-0.0250665	-0.00740664	-0.00960833	0.0217272	-0.0772878	cytotoxic T lymphocyte-associated protein 2 alpha
Rgs13	0.0628482	-0.0186779	-0.0111684	0.00621204	0.0373803	0.075739	-0.084238	0.0400933	0.0503839	0.0564192	0.0550481	-0.021249	-0.0491171	-0.0317767	-0.0253622	-0.00683393	regulator of G-protein signaling 13
Slc15a2	-0.00722477	0.0720058	0.064688	-0.0617602	-0.0669016	-0.0899432	0.0360004	-0.034973	-0.0195781	-0.0157996	-0.0634825	0.0395085	0.0193531	0.0366926	-0.0105183	0.0560831	solute carrier family 15 (H+/peptide transporter), member 2
Wfdc6a	-0.0399047	-0.0222798	-0.0294365	0.0151118	0.0124195	-0.0404329	0.048872	-0.0448615	-0.0818789	-0.0833228	0.00659862	-0.041798	0.0571393	-0.0502005	0.0407385	0.00719815	WAP four-disulfide core domain 6A
R>0.75
R<-0.75
